# Supplementary material for: Identification of crucial inflammaging related risk factors in multiple sclerosis
Source: Front Mol Neurosci. 2024 May 21;17:1398665. doi: 10.3389/fnmol.2024.1398665 (PMC11148336; doi:10.3389/fnmol.2024.1398665)
Supplement: Supplementary Figure S1 — Enrichment analysis of the shortest paths of KEGG and BP, before combining overlap shortest paths. (A) KEGG with the most shortest enriched paths; (B) BP with the most shortest enriched paths; (C) KEGG with the minimum FDR; (D) BP with the minimum FDR. The orange nodes represent the inflammaging markers, the blue nodes represent the genes connecting inflammaging markers and disease markers, the green nodes represent the disease markers, and the genes in the red square frames coincide with those genes in the enriched functions. [file Data_Sheet_1.ZIP › Supplemental files/Table S1.xlsx]

## Sheet: Sheet1
GSE	GSM	GPL	age	phenotype	subtype	dataset
190847	5732852	23126	36	control		training data
190847	5732853	23126	24	control		training data
190847	5732854	23126	26	control		test data
190847	5732855	23126	22	control		test data
190847	5732856	23126	21	control		test data
190847	5732857	23126	25	control		training data
190847	5732858	23126	20	control		training data
190847	5732859	23126	26	control		test data
190847	5732860	23126	21	control		training data
190847	5732861	23126	20	control		training data
190847	5732862	23126	29	control		training data
190847	5732863	23126	24	control		training data
190847	5732864	23126	19	control		test data
190847	5732865	23126	21	control		training data
190847	5732866	23126	22	control		training data
190847	5732867	23126	25	control		training data
190847	5732868	23126	25	control		test data
190847	5732869	23126	58	control		test data
190847	5732870	23126	28	control		test data
190847	5732871	23126	25	control		training data
190847	5732872	23126	29	control		training data
190847	5732873	23126	27	control		training data
190847	5732874	23126	29	control		test data
190847	5732875	23126	24	control		training data
190847	5732876	23126	47	control		test data
190847	5732877	23126	31	control		training data
190847	5732878	23126	37	control		training data
190847	5732879	23126	42	control		training data
190847	5732922	23126	27	MS	Rrelapsing forms of multiple sclerosis	training data
190847	5732923	23126	22	MS	Rrelapsing forms of multiple sclerosis	training data
190847	5732924	23126	25	MS	Rrelapsing forms of multiple sclerosis	training data
190847	5732925	23126	39	MS	Rrelapsing forms of multiple sclerosis	training data
190847	5732926	23126	41	MS	Rrelapsing forms of multiple sclerosis	training data
190847	5732927	23126	56	MS	Rrelapsing forms of multiple sclerosis	training data
190847	5732928	23126	26	MS	Rrelapsing forms of multiple sclerosis	training data
131281	3768613	10558	58	MS	primary progressive multiple sclerosis	test data
131281	3768614	10558	92	MS	primary progressive multiple sclerosis	training data
131281	3768616	10558	56	MS	spcondary progressive multiple sclerosis	training data
131281	3768617	10558	35	control		test data
131281	3768619	10558	80	MS	spcondary progressive multiple sclerosis	test data
131281	3768620	10558	56	MS	Prelapsing forms of multiple sclerosis	test data
131281	3768621	10558	84	control		training data
131281	3768623	10558	75	control		training data
131281	3768624	10558	38	MS	Prelapsing forms of multiple sclerosis	test data
131281	3768625	10558	59	MS	primary progressive multiple sclerosis	test data
131281	3768626	10558	77	control		training data
131281	3768627	10558	58	MS	primary progressive multiple sclerosis	test data
131281	3768628	10558	78	MS	spcondary progressive multiple sclerosis	test data
131281	3768629	10558	64	control		test data
131281	3768630	10558	56	MS	spcondary progressive multiple sclerosis	training data
131281	3768631	10558	95	control		test data
131281	3768632	10558	60	control		test data
131281	3768633	10558	78	MS	spcondary progressive multiple sclerosis	training data
131281	3768634	10558	75	control		test data
131281	3768635	10558	58	MS	primary progressive multiple sclerosis	training data
131281	3768636	10558	78	MS	primary progressive multiple sclerosis	training data
131281	3768637	10558	75	control		training data
131281	3768638	10558	51	MS	spcondary progressive multiple sclerosis	training data
131281	3768639	10558	56	MS	spcondary progressive multiple sclerosis	training data
131281	3768640	10558	64	control		training data
131281	3768641	10558	77	MS	spcondary progressive multiple sclerosis	training data
131281	3768642	10558	58	MS	primary progressive multiple sclerosis	training data
131281	3768643	10558	78	MS	primary progressive multiple sclerosis	test data
131281	3768644	10558	60	control		training data
131281	3768645	10558	39	MS	Prelapsing forms of multiple sclerosis	training data
131281	3768646	10558	47	MS	spcondary progressive multiple sclerosis	training data
131281	3768647	10558	87	control		training data
131281	3768648	10558	75	MS	spcondary progressive multiple sclerosis	training data
131281	3768649	10558	88	MS	primary progressive multiple sclerosis	training data
131281	3768650	10558	64	control		test data
131281	3768651	10558	75	control		training data
131281	3768652	10558	35	control		training data
131281	3768653	10558	58	MS	primary progressive multiple sclerosis	test data
131281	3768654	10558	39	MS	Prelapsing forms of multiple sclerosis	training data
131281	3768655	10558	56	MS	spcondary progressive multiple sclerosis	training data
131281	3768656	10558	61	MS	spcondary progressive multiple sclerosis	training data
131281	3768657	10558	78	MS	spcondary progressive multiple sclerosis	training data
131281	3768658	10558	84	control		training data
131281	3768659	10558	73	control		test data
131281	3768660	10558	59	MS	primary progressive multiple sclerosis	test data
131281	3768661	10558	75	control		training data
131281	3768662	10558	47	MS	spcondary progressive multiple sclerosis	test data
131281	3768663	10558	78	MS	spcondary progressive multiple sclerosis	training data
131281	3768664	10558	77	control		training data
131281	3768665	10558	39	MS	Prelapsing forms of multiple sclerosis	training data
131281	3768666	10558	60	control		training data
131281	3768667	10558	77	control		test data
131281	3768668	10558	49	MS	primary progressive multiple sclerosis	test data
131281	3768669	10558	89	control		training data
131281	3768670	10558	75	control		training data
131281	3768671	10558	58	MS	primary progressive multiple sclerosis	test data
131281	3768672	10558	58	MS	primary progressive multiple sclerosis	training data
131281	3768673	10558	84	control		training data
131281	3768674	10558	70	MS	spcondary progressive multiple sclerosis	training data
131281	3768675	10558	47	MS	spcondary progressive multiple sclerosis	training data
131281	3768676	10558	77	control		training data
131281	3768677	10558	58	MS	primary progressive multiple sclerosis	training data
131281	3768678	10558	56	MS	spcondary progressive multiple sclerosis	test data
131281	3768679	10558	60	control		training data
131281	3768680	10558	75	control		training data
131281	3768681	10558	58	MS	primary progressive multiple sclerosis	training data
131281	3768682	10558	88	MS	primary progressive multiple sclerosis	training data
131281	3768683	10558	92	MS	primary progressive multiple sclerosis	training data
131281	3768684	10558	45	MS	spcondary progressive multiple sclerosis	training data
131281	3768685	10558	59	MS	primary progressive multiple sclerosis	training data
131281	3768686	10558	84	control		training data
131281	3768687	10558	78	MS	spcondary progressive multiple sclerosis	test data
131281	3768688	10558	84	control		training data
131281	3768689	10558	60	control		training data
131281	3768690	10558	75	control		training data
131281	3768691	10558	58	MS	primary progressive multiple sclerosis	training data
131281	3768692	10558	58	MS	primary progressive multiple sclerosis	training data
131281	3768693	10558	49	MS	primary progressive multiple sclerosis	test data
131281	3768694	10558	51	MS	spcondary progressive multiple sclerosis	test data
131281	3768695	10558	58	MS	primary progressive multiple sclerosis	training data
131281	3768696	10558	78	MS	primary progressive multiple sclerosis	test data
131281	3768697	10558	77	MS	primary progressive multiple sclerosis	training data
131281	3768698	10558	35	control		training data
131281	3768699	10558	84	control		training data
131281	3768700	10558	49	MS	spcondary progressive multiple sclerosis	test data
131281	3768701	10558	75	control		test data
131281	3768702	10558	75	control		training data
131281	3768703	10558	61	MS	spcondary progressive multiple sclerosis	training data
131281	3768704	10558	75	control		training data
131281	3768705	10558	78	MS	spcondary progressive multiple sclerosis	training data
131281	3768706	10558	47	MS	spcondary progressive multiple sclerosis	training data
131281	3768707	10558	58	MS	primary progressive multiple sclerosis	training data
131281	3768708	10558	39	MS	Prelapsing forms of multiple sclerosis	test data
131281	3768709	10558	78	MS	spcondary progressive multiple sclerosis	training data
131281	3768710	10558	77	control		training data
131281	3768711	10558	87	control		training data
131281	3768712	10558	35	control		training data
131281	3768713	10558	45	MS	spcondary progressive multiple sclerosis	test data
131281	3768714	10558	84	control		training data
131281	3768715	10558	70	MS	spcondary progressive multiple sclerosis	training data
131281	3768716	10558	58	MS	primary progressive multiple sclerosis	test data
131281	3768717	10558	73	control		training data
131281	3768718	10558	45	MS	spcondary progressive multiple sclerosis	training data
131281	3768719	10558	78	MS	spcondary progressive multiple sclerosis	training data
131281	3768720	10558	64	control		training data
131281	3768721	10558	58	MS	primary progressive multiple sclerosis	test data
126802	3613479	13497	41	control		test data
126802	3613480	13497	61	control		test data
126802	3613481	13497	65	control		test data
126802	3613482	13497	69	control		test data
126802	3613483	13497	71	control		training data
126802	3613484	13497	52	control		training data
126802	3613485	13497	74	control		test data
126802	3613486	13497	54	control		training data
126802	3613487	13497	68	control		test data
126802	3613488	13497	40	MS		training data
126802	3613489	13497	38	MS		training data
126802	3613490	13497	58	MS		test data
126802	3613491	13497	48	MS		test data
126802	3613492	13497	48	MS		training data
126802	3613493	13497	69	MS		test data
126802	3613494	13497	53	MS		test data
126802	3613495	13497	40	MS		training data
126802	3613496	13497	62	MS		training data
126802	3613497	13497	71	MS		training data
126802	3613498	13497	76	MS		test data
126802	3613499	13497	71	MS		training data
126802	3613500	13497	66	MS		test data
126802	3613501	13497	80	MS		training data
126802	3613502	13497	70	MS		training data
126802	3613503	13497	69	MS		training data
126802	3613504	13497	81	MS		training data
126802	3613505	13497	64	MS		training data
108000	2886523	13497	52	control		training data
108000	2886524	13497	68	control		training data
108000	2886525	13497	65	control		training data
108000	2886526	13497	54	control		training data
108000	2886527	13497	41	control		training data
108000	2886528	13497	50	control		training data
108000	2886529	13497	60	control		test data
108000	2886530	13497	62	control		test data
108000	2886531	13497	70	control		test data
108000	2886532	13497	75	control		test data
108000	2886533	13497	53	MS		test data
108000	2886534	13497	40	MS		test data
108000	2886535	13497	45	MS		test data
108000	2886536	13497	66	MS		training data
108000	2886537	13497	43	MS		training data
108000	2886538	13497	48	MS		training data
108000	2886539	13497	51	MS		training data
108000	2886540	13497	53	MS		training data
108000	2886541	13497	40	MS		training data
108000	2886542	13497	45	MS		training data
108000	2886543	13497	66	MS		training data
108000	2886544	13497	43	MS		training data
108000	2886545	13497	48	MS		training data
108000	2886546	13497	51	MS		training data
108000	2886547	13497	75	MS		training data
108000	2886548	13497	72	MS		training data
108000	2886549	13497	66	MS		test data
108000	2886550	13497	77	MS		training data
108000	2886551	13497	45	MS		training data
108000	2886552	13497	50	MS		training data
108000	2886553	13497	57	MS		test data
108000	2886554	13497	64	MS		training data
108000	2886555	13497	75	MS		training data
108000	2886556	13497	72	MS		test data
108000	2886557	13497	66	MS		training data
108000	2886558	13497	77	MS		test data
108000	2886559	13497	45	MS		training data
108000	2886560	13497	50	MS		training data
108000	2886561	13497	57	MS		training data
108000	2886562	13497	64	MS		training data
78244	2070115	17077	46	MS		test data
78244	2070116	17077	52	MS		training data
78244	2070117	17077	40	MS		training data
78244	2070118	17077	47	MS		training data
78244	2070119	17077	26	MS		training data
78244	2070120	17077	50	MS		training data
78244	2070121	17077	52	MS		training data
78244	2070122	17077	40	MS		training data
78244	2070123	17077	40	MS		training data
78244	2070124	17077	31	MS		training data
78244	2070125	17077	34	MS		training data
78244	2070126	17077	47	MS		test data
78244	2070127	17077	44	MS		training data
78244	2070128	17077	40	MS		test data
78244	2070129	17077	38	control		training data
78244	2070130	17077	49	control		training data
78244	2070131	17077	48	control		training data
78244	2070132	17077	51	control		training data
78244	2070133	17077	28	control		training data
78244	2070134	17077	50	control		training data
78244	2070135	17077	43	control		training data
78244	2070136	17077	50	control		test data
78244	2070137	17077	41	control		training data
78244	2070138	17077	27	control		training data
78244	2070139	17077	45	control		training data
78244	2070140	17077	28	control		test data
78244	2070141	17077	34	control		training data
78244	2070142	17077	34	control		training data
37750	926937	570	38	control		training data
37750	926938	570	37	control		test data
37750	926939	570	43	control		training data
37750	926940	570	33	control		training data
37750	926941	570	20	control		test data
37750	926942	570	27	control		training data
37750	926943	570	42	control		training data
37750	926944	570	49	control		training data
37750	926945	570	39	MS		training data
37750	926946	570	28	MS		training data
37750	926947	570	40	MS		training data
37750	926948	570	19	MS		training data
37750	926949	570	44	MS		training data
37750	926950	570	35	MS		training data
37750	926951	570	34	MS		training data
37750	926952	570	26	MS		test data
37750	926953	570	50	MS		training data
62584	1529604	571	31	control		test data
62584	1529605	571	34	control		training data
62584	1529606	571	37	control		training data
62584	1529607	571	55	control		training data
62584	1529608	571	31	control		test data
62584	1529609	571	24	control		training data
62584	1529610	571	36	control		training data
62584	1529611	571	48	control		training data
62584	1529612	571	30	control		training data
62584	1529613	571	24	MS	relapsing forms of multiple sclerosis	test data
62584	1529614	571	32	MS	relapsing forms of multiple sclerosis	test data
62584	1529615	571	45	MS	relapsing forms of multiple sclerosis	training data
62584	1529616	571	44	MS	relapsing forms of multiple sclerosis	training data
62584	1529617	571	30	MS	relapsing forms of multiple sclerosis	training data
62584	1529618	571	41	MS	relapsing forms of multiple sclerosis	training data
62584	1529619	571	31	control		training data
62584	1529620	571	34	control		test data
62584	1529621	571	37	control		test data
62584	1529622	571	55	control		test data
62584	1529623	571	31	control		training data
62584	1529624	571	24	control		test data
62584	1529625	571	36	control		training data
62584	1529626	571	48	control		test data
62584	1529627	571	30	control		test data
62584	1529628	571	24	MS	relapsing forms of multiple sclerosis	test data
62584	1529629	571	45	MS	relapsing forms of multiple sclerosis	training data
62584	1529630	571	32	MS	relapsing forms of multiple sclerosis	training data
62584	1529631	571	30	MS	relapsing forms of multiple sclerosis	training data
62584	1529632	571	44	MS	relapsing forms of multiple sclerosis	test data
62584	1529633	571	41	MS	relapsing forms of multiple sclerosis	training data
62584	1529634	571	31	control		training data
62584	1529635	571	31	control		test data
62584	1529636	571	24	control		training data
62584	1529637	571	36	control		test data
62584	1529638	571	34	control		training data
62584	1529639	571	37	control		training data
62584	1529640	571	55	control		training data
62584	1529641	571	48	control		training data
62584	1529642	571	30	control		test data
62584	1529643	571	24	MS	relapsing forms of multiple sclerosis	test data
62584	1529644	571	45	MS	relapsing forms of multiple sclerosis	training data
62584	1529645	571	41	MS	relapsing forms of multiple sclerosis	training data
62584	1529646	571	32	MS	relapsing forms of multiple sclerosis	test data
62584	1529647	571	30	MS	relapsing forms of multiple sclerosis	training data
62584	1529648	571	44	MS	relapsing forms of multiple sclerosis	training data
62584	1529649	571	31	control		training data
62584	1529650	571	34	control		training data
62584	1529651	571	37	control		test data
62584	1529652	571	55	control		training data
62584	1529653	571	31	control		training data
62584	1529654	571	24	control		test data
62584	1529655	571	36	control		test data
62584	1529656	571	48	control		training data
62584	1529657	571	30	control		training data
62584	1529658	571	24	MS	relapsing forms of multiple sclerosis	training data
62584	1529659	571	32	MS	relapsing forms of multiple sclerosis	training data
62584	1529660	571	45	MS	relapsing forms of multiple sclerosis	training data
62584	1529661	571	44	MS	relapsing forms of multiple sclerosis	test data
62584	1529662	571	30	MS	relapsing forms of multiple sclerosis	test data
62584	1529663	571	41	MS	relapsing forms of multiple sclerosis	test data
41890	1026993	6244	47	MS	relapsing forms of multiple sclerosis	training data
41890	1026994	6244	48	MS	relapsing-remitting multiple sclerosis	training data
41890	1026995	6244	58	MS	relapsing forms of multiple sclerosis	training data
41890	1026996	6244	59	MS	relapsing-remitting multiple sclerosis	test data
41890	1026997	6244	28	MS	relapsing forms of multiple sclerosis	training data
41890	1026998	6244	29	MS	relapsing-remitting multiple sclerosis	training data
41890	1026999	6244	43	MS	relapsing forms of multiple sclerosis	training data
41890	1027000	6244	43	MS	relapsing-remitting multiple sclerosis	training data
41890	1027001	6244	32	MS	relapsing forms of multiple sclerosis	test data
41890	1027002	6244	30	MS	relapsing-remitting multiple sclerosis	training data
41890	1027003	6244	35	MS	relapsing forms of multiple sclerosis	training data
41890	1027004	6244	34	MS	relapsing-remitting multiple sclerosis	training data
41890	1027005	6244	36	MS	relapsing forms of multiple sclerosis	training data
41890	1027006	6244	36	MS	relapsing-remitting multiple sclerosis	test data
41890	1027007	6244	45	MS	relapsing forms of multiple sclerosis	training data
41890	1027008	6244	44	MS	relapsing-remitting multiple sclerosis	training data
41890	1027009	6244	29	MS	relapsing forms of multiple sclerosis	test data
41890	1027010	6244	29	MS	relapsing-remitting multiple sclerosis	training data
41890	1027011	6244	48	MS	relapsing forms of multiple sclerosis	training data
41890	1027012	6244	48	MS	relapsing-remitting multiple sclerosis	test data
41890	1027013	6244	50	MS	relapsing forms of multiple sclerosis	training data
41890	1027014	6244	50	MS	relapsing-remitting multiple sclerosis	training data
41890	1027015	6244	57	control		training data
41890	1027016	6244	34	control		training data
41890	1027017	6244	33	control		training data
41890	1027018	6244	23	control		test data
41890	1027019	6244	35	control		test data
41890	1027020	6244	42	control		test data
41890	1027021	6244	29	control		training data
41890	1027022	6244	47	MS	relapsing forms of multiple sclerosis	training data
41890	1027023	6244	49	MS	relapsing-remitting multiple sclerosis	training data
41890	1027024	6244	29	control		training data
41890	1027025	6244	43	MS	relapsing forms of multiple sclerosis	training data
41890	1027026	6244	44	MS	relapsing-remitting multiple sclerosis	test data
41890	1027027	6244	40	MS	relapsing forms of multiple sclerosis	training data
41890	1027028	6244	40	MS	relapsing-remitting multiple sclerosis	test data
41890	1027029	6244	40	control		test data
41890	1027030	6244	24	control		training data
41890	1027031	6244	37	control		training data
41890	1027032	6244	43	control		training data
41890	1027033	6244	48	control		training data
41890	1027034	6244	50	control		training data
41890	1027035	6244	45	control		training data
41890	1027036	6244	35	control		test data
41890	1027037	6244	46	MS	relapsing forms of multiple sclerosis	training data
41890	1027038	6244	45	MS	relapsing-remitting multiple sclerosis	test data
41890	1027039	6244	23	MS	relapsing forms of multiple sclerosis	training data
41890	1027040	6244	23	MS	relapsing-remitting multiple sclerosis	training data
41890	1027041	6244	34	MS	relapsing forms of multiple sclerosis	training data
41890	1027042	6244	35	MS	relapsing-remitting multiple sclerosis	test data
41890	1027043	6244	38	MS	relapsing forms of multiple sclerosis	training data
41890	1027044	6244	39	MS	relapsing-remitting multiple sclerosis	test data
41890	1027045	6244	29	MS	relapsing forms of multiple sclerosis	test data
41890	1027046	6244	30	MS	relapsing-remitting multiple sclerosis	training data
41890	1027047	6244	41	MS	relapsing forms of multiple sclerosis	test data
41890	1027048	6244	41	MS	relapsing-remitting multiple sclerosis	training data
41890	1027049	6244	29	MS	relapsing forms of multiple sclerosis	test data
41890	1027050	6244	29	MS	relapsing-remitting multiple sclerosis	test data
41890	1027051	6244	33	control		test data
41890	1027052	6244	48	control		test data
41890	1027053	6244	30	control		training data
41890	1027054	6244	39	MS	relapsing forms of multiple sclerosis	test data
41890	1027055	6244	38	MS	relapsing-remitting multiple sclerosis	training data
41890	1027056	6244	31	control		test data
41890	1027057	6244	31	control		training data
41890	1027058	6244	36	control		training data
41890	1027059	6244	41	control		training data
41890	1027060	6244	44	control		training data
14895	372101	571	18	MS		training data
14895	372102	571	20	MS		training data
14895	372103	571	18	MS		test data
14895	372104	571	20	MS		test data
14895	372105	571	20	MS		test data
14895	372106	571	18	MS		training data
14895	372107	571	20	MS		training data
14895	372108	571	20	MS		test data
14895	372109	571	18	MS		training data
14895	372110	571	20	MS		test data
14895	372111	571	20	MS		training data
14895	372112	571	18	MS		training data
14895	372113	571	18	MS		test data
14895	372114	571	20	MS		training data
14895	372115	571	20	MS		training data
14895	372116	571	20	MS		training data
14895	372117	571	20	MS		training data
14895	372118	571	20	MS		training data
14895	372119	571	20	MS		training data
14895	372120	571	18	MS		training data
14895	372121	571	29	control		training data
14895	372122	571	38	MS	clinically isolated syndrome	training data
14895	372123	571	25	MS	clinically isolated syndrome	training data
14895	372124	571	29	control		test data
14895	372125	571	28	MS	clinically isolated syndrome	training data
14895	372126	571	29	MS	clinically isolated syndrome	training data
14895	372127	571	27	MS	clinically isolated syndrome	training data
14895	372128	571	35	MS	clinically isolated syndrome	training data
14895	372129	571	39	control		training data
14895	372130	571	38	MS	clinically isolated syndrome	test data
14895	372131	571	30	MS	clinically isolated syndrome	training data
14895	372132	571	31	MS	clinically isolated syndrome	test data
14895	372133	571	34	MS	clinically isolated syndrome	training data
14895	372134	571	31	MS	clinically isolated syndrome	test data
14895	372135	571	31	MS	clinically isolated syndrome	test data
14895	372136	571	46	MS	clinically isolated syndrome	training data
14895	372137	571	32	control		training data
14895	372220	96	25	MS	clinically isolated syndrome	training data
14895	372221	96	52	MS	clinically isolated syndrome	test data
14895	372222	96	54	MS	clinically isolated syndrome	training data
14895	372223	96	25	control		training data
14895	372224	96	50	control		test data
14895	372225	96	33	MS	clinically isolated syndrome	training data
14895	372226	96	24	MS	clinically isolated syndrome	training data
14895	372227	96	36	control		test data
14895	372228	96	25	control		training data
14895	372229	96	25	control		test data
14895	372230	96	42	MS	clinically isolated syndrome	test data
14895	372231	96	22	MS	clinically isolated syndrome	test data
14895	372232	96	25	control		training data
14895	372233	96	25	control		training data
14895	372234	96	27	MS	clinically isolated syndrome	training data
14895	372235	96	40	control		training data
14895	372236	96	24	MS	clinically isolated syndrome	training data
14895	372237	96	39	MS	clinically isolated syndrome	training data
14895	372238	96	26	MS	clinically isolated syndrome	training data
14895	372239	96	25	control		training data
14895	372240	96	36	MS	clinically isolated syndrome	training data
14895	372241	96	29	MS	clinically isolated syndrome	training data
14895	372242	96	35	MS	clinically isolated syndrome	training data
14895	372243	96	41	MS	clinically isolated syndrome	test data
14895	372244	96	41	MS	clinically isolated syndrome	test data
14895	372245	96	26	MS	clinically isolated syndrome	test data
14895	372246	96	50	MS	clinically isolated syndrome	test data
