# Supplementary material for: Identification of crucial inflammaging related risk factors in multiple sclerosis
Source: Front Mol Neurosci. 2024 May 21;17:1398665. doi: 10.3389/fnmol.2024.1398665 (PMC11148336; doi:10.3389/fnmol.2024.1398665)
Supplement: Supplementary Figure S1 — Enrichment analysis of the shortest paths of KEGG and BP, before combining overlap shortest paths. (A) KEGG with the most shortest enriched paths; (B) BP with the most shortest enriched paths; (C) KEGG with the minimum FDR; (D) BP with the minimum FDR. The orange nodes represent the inflammaging markers, the blue nodes represent the genes connecting inflammaging markers and disease markers, the green nodes represent the disease markers, and the genes in the red square frames coincide with those genes in the enriched functions. [file Data_Sheet_1.ZIP › Supplemental files/Table S2.txt]

SAMD11
KLHL17
PLEKHN1
ISG15
AGRN
TTLL10
B3GALT6
SCNN1D
PUSL1
VWA1
ATAD3C
MIB2
CALML6
GABRD
PRKCZ
SKI
RER1
ACTRT2
PRDM16
ARHGEF16
TPRG1L
TP73
TP73-AS1
CCDC27
DFFB
AJAP1
KCNAB2
RNF207
ESPN
TAS1R1
ZBTB48
PHF13
THAP3
CAMTA1
VAMP3
PER3
PARK7
SLC45A1
ENO1
CA6
H6PD
SPSB1
SLC25A33
TMEM201
PIK3CD
NMNAT1
RBP7
UBE4B
KIF1B
PGD
PEX14
TARDBP
ANGPTL7
UBIAD1
PTCHD2
FBXO44
FBXO6
AGTRAP
PLOD1
MFN2
MIIP
TNFRSF8
TNFRSF1B
VPS13D
C1orf158
PRAMEF12
PRAMEF1
PDPN
PRDM2
KAZN
TMEM51
EFHD2
CTRC
DNAJC16
PLEKHM2
SLC25A34
FBLIM1
SPEN
C1orf64
CLCNKB
NECAP2
CROCC
PADI1
PADI3
PADI4
ARHGEF10L
ACTL8
IGSF21
KLHDC7A
PAX7
MRTO4
PQLC2
HTR6
OTUD3
PLA2G5
PLA2G2F
UBXN10
VWA5B1
FAM43B
CDA
PINK1
NBPF3
ALPL
HSPG2
CELA3B
CELA3A
LINC00339
CDC42
ZBTB40
EPHA8
C1QA
C1QC
C1QB
EPHB2
KDM1A
RPL11
TCEB3
LYPLA2
PNRC2
GRHL3
NIPAL3
RCAN3
CLIC4
RHD
TMEM50A
TMEM57
LDLRAP1
MAN1C1
SCARNA17
EXTL1
PDIK1L
ZNF593
CNKSR1
CEP85
SH3BGRL3
CD52
LIN28A
DHDDS
HMGN2
RPS6KA1
ARID1A
PIGV
ZDHHC18
SFN
NUDC
TRNP1
WDTC1
TMEM222
SYTL1
GPR3
WASF2
FAM76A
STX12
PPP1R8
SMPDL3B
XKR8
ATPIF1
SESN2
PHACTR4
RCC1
TRNAU1AP
RAB42
GMEB1
YTHDF2
OPRD1
EPB41
PTPRU
ZCCHC17
SERINC2
TINAGL1
HCRTR1
KHDRBS1
TMEM39B
KPNA6
TXLNA
CCDC28B
IQCC
EIF3I
FAM167B
LCK
HDAC1
RBBP4
KIAA1522
S100PBP
HPCA
RNF19B
ZNF362
ZSCAN20
HMGB4
C1orf94
GJB5
GJB4
GJB3
GJA4
ZMYM1
ZMYM4
NCDN
TFAP2E
TEKT2
ADPRHL2
MAP7D1
THRAP3
CSF3R
DNALI1
CDCA8
MANEAL
C1orf122
UTP11L
RRAGC
AKIRIN1
NDUFS5
MACF1
BMP8A
PPIE
CAP1
RLF
TMCO2
ZMPSTE24
SMAP2
ZNF684
NFYC
KCNQ4
GUCA2B
RIMKLA
PPIH
YBX1
ERMAP
ZNF691
TMEM125
TIE1
MPL
CDC20
SZT2
PTPRF
KDM4A
ST3GAL3
ARTN
IPO13
DPH2
ATP6V0B
B4GALT2
CCDC24
KLF17
DMAP1
RNF220
KIF2C
RPS8
PLK3
UROD
HPDL
TOE1
MMACHC
AKR1A1
NASP
TMEM69
MAST2
TSPAN1
RAD54L
UQCRH
NSUN4
FAAH
DMBX1
CYP4X1
CYP4Z1
CMPK1
FOXE3
FOXD2
SLC5A9
ELAVL4
CDKN2C
RNF11
OSBPL9
BTF3L4
ZFYVE9
PRPF38A
GPX7
FAM159A
ZYG11B
ZYG11A
SCP2
PODN
CPT2
DMRTB1
DIO1
LRRC42
MRPL37
ACOT11
TMEM61
BSND
PCSK9
PRKAA2
C8A
FGGY
HOOK1
NFIA
INADL
L1TD1
USP1
ANGPTL3
ATG4C
FOXD3
ALG6
EFCAB7
PGM1
ROR1
UBE2U
CACHD1
RAVER2
DNAJC6
LEPR
PDE4B
SGIP1
TCTEX1D1
MIER1
IL23R
IL12RB2
GADD45A
LRRC7
PIN1P1
SRSF11
HHLA3
CTH
TYW3
LHX8
RABGGTB
MSH4
ST6GALNAC3
ST6GALNAC5
AK5
FAM73A
NEXN
PTGFR
IFI44L
IFI44
PRKACB
SAMD13
DNASE2B
RPF1
SPATA1
WDR63
CYR61
CLCA2
CLCA1
CLCA4
CLCA3P
SH3GLB1
LMO4
PKN2
GBP6
LRRC8B
ZNF326
CDC7
BRDT
BTBD8
KIAA1107
RPAP2
RPL5
MTF2
CCDC18
DR1
FNBP1L
ABCD3
SLC44A3
RWDD3
PTBP2
SNX7
PALMD
AGL
SLC35A3
CDC14A
GPR88
VCAM1
SLC30A7
S1PR1
PRMT6
NTNG1
FAM102B
PRPF38B
FNDC7
STXBP3
GPSM2
TMEM167B
KIAA1324
SARS
CELSR2
SYPL2
ATXN7L2
CYB561D1
GPR61
CSF1
AHCYL1
UBL4B
SLC6A17
RBM15
PROK1
CD53
CEPT1
CHI3L2
CHIA
ATP5F1
C1orf162
RAP1A
DDX20
CTTNBP2NL
WNT2B
CAPZA1
MOV10
LRIG2
MAGI3
DCLRE1B
HIPK1
SYCP1
TSHB
VANGL1
SLC22A15
CD2
PTGFRN
CD101
TTF2
MAN1A2
FAM46C
WDR3
HAO2
HSD3B2
HSD3B1
PHGDH
FCGR1B
LOC645166
CD160
POLR3C
NUDT17
GNRHR2
BCL9
GJA8
NUDT4
PDE4DIP
FCGR1A
BOLA1
VPS45
CA14
C1orf54
MRPS21
PRPF3
RPRD2
ECM1
ADAMTSL4
SETDB1
ANXA9
PRUNE
BNIPL
C1orf56
MLLT11
GABPB2
SCNM1
PIP5K1A
PSMD4
ZNF687
PSMB4
CGN
TUFT1
SNX27
OAZ3
CRCT1
LINC00302
LCE2B
C1orf68
LCE1E
SMCP
IVL
SPRR4
SPRR1A
SPRR3
SPRR1B
LELP1
LOR
S100A9
S100A7A
S100A1
CHTOP
SNAPIN
NPR1
CREB3L4
RPS27
UBAP2L
HAX1
AQP10
ATP8B2
IL6R
TDRD10
CHRNB2
CKS1B
FLAD1
LENEP
ZBTB7B
EFNA1
SLC50A1
TRIM46
HCN3
FDPS
RUSC1
MSTO1
DAP3
SYT11
LAMTOR2
RAB25
LMNA
SEMA4A
SLC25A44
PMF1
TMEM79
RHBG
APOA1BP
HAPLN2
BCAN
RRNAD1
PRCC
NTRK1
PEAR1
KIRREL
CD1D
CD1A
CD1C
CD1E
MNDA
PYHIN1
IFI16
FCER1A
OR10J1
APCS
DUSP23
SLAMF8
KCNJ9
ATP1A2
ATP1A4
CASQ1
PEA15
NCSTN
NHLH1
VANGL2
SLAMF6
SLAMF7
LY9
KLHDC9
NIT1
UFC1
USP21
PPOX
NDUFS2
FCER1G
TOMM40L
PCP4L1
SDHC
HSPA6
FCRLA
FCRLB
DUSP12
ATF6
UHMK1
UAP1
DDR2
HSD17B7
RGS4
NUF2
PBX1
LRRC52
MGST3
FMO9P
POGK
MAEL
DUSP27
POU2F1
RCSD1
MPZL1
DCAF6
TIPRL
SFT2D2
TBX19
XCL1
ATP1B1
BLZF1
C1orf112
PRRX1
FMO3
FMO6P
FMO2
FMO1
FMO4
PRRC2C
METTL13
DNM3
C1orf105
FASLG
PRDX6
KLHL20
DARS2
ZBTB37
RABGAP1L
GPR52
CACYBP
TNN
PAPPA2
RASAL2
RALGPS2
FAM20B
TOR3A
SOAT1
TDRD5
FAM163A
TOR1AIP1
CEP350
QSOX1
LHX4
XPR1
KIAA1614
MR1
CACNA1E
RGSL1
NPL
DHX9
LAMC1
LAMC2
SMG7
RGL1
TSEN15
C1orf21
RNF2
HMCN1
PRG4
C1orf27
OCLM
PLA2G4A
RGS18
RGS1
RGS13
RGS2
TROVE2
CDC73
CFH
CFHR3
CFHR4
CFHR5
CRB1
C1orf53
LHX9
NEK7
PTPRC
NR5A2
CAMSAP2
GPR25
C1orf106
IGFN1
PKP1
IPO9
SHISA4
TIMM17A
RNPEP
ELF3
GPR37L1
LGR6
PPP1R12B
PPFIA4
ADORA1
BTG2
PRELP
OPTC
ATP2B4
LINC00260
LAX1
SNRPE
SOX13
NFASC
CNTN2
TMCC2
CDK18
MFSD4
C1orf186
SRGAP2
IKBKE
RASSF5
DYRK3
MAPKAPK2
IL19
IL20
IL24
C4BPB
PFKFB2
C4BPA
CD55
CR2
CR1
CR1L
CD46
LOC148696
CAMK1G
G0S2
HSD11B1
TRAF3IP3
DIEXF
SYT14
SERTAD4
HHAT
RCOR3
TRAF5
DTL
PPP2R5A
NENF
ATF3
FAM71A
FLVCR1
VASH2
RPS6KC1
PROX1
SMYD2
CENPF
KCNK2
KCTD3
SPATA17
RRP15
TGFB2
IARS2
MARK1
C1orf115
2-Mar
1-Mar
HLX
MIA3
DISP1
CAPN2
FBXO28
DEGS1
CNIH4
CNIH3
DNAH14
SRP9
EPHX1
H3F3A
MIXL1
C1orf95
PSEN2
ADCK3
ZNF678
ARF1
GUK1
GJC2
IBA57
OBSCN
RNF187
RAB4A
URB2
GALNT2
COG2
CAPN9
ARV1
TRIM67
GNPAT
KIAA1804
KCNK1
SLC35F3
GGPS1
TBCE
GPR137B
EDARADD
LGALS8
ACTN2
MTR
RYR2
LOC100130331
FMN2
KMO
WDR64
EXO1
SDCCAG8
C1orf100
C1orf101
EFCAB2
KIF26B
SCCPDH
VN1R5
NLRP3
TRIM58
OR2L13
OR2L2
OR2M4
ZNF672
PGBD2
LINC00115
NOC2L
HES4
C1orf159
TNFRSF18
TNFRSF4
SDF4
FAM132A
UBE2J2
ACAP3
CPSF3L
DVL1
MXRA8
AURKAIP1
CCNL2
MRPL20
SSU72
NADK
GNB1
TMEM52
MORN1
PEX10
PANK4
HES5
MMEL1
MEGF6
WRAP73
LRRC47
CEP104
C1orf174
NPHP4
CHD5
RPL22
ICMT
GPR153
ACOT7
HES2
NOL9
KLHL21
DNAJC11
UTS2
TNFRSF9
RERE
SLC2A5
GPR157
CLSTN1
CTNNBIP1
LZIC
DFFA
CASZ1
C1orf127
MASP2
SRM
EXOSC10
MTOR
FBXO2
MAD2L2
MTHFR
NPPA
NPPB
KIAA2013
DHRS3
PRAMEF11
PRAMEF10
LRRC38
CASP9
AGMAT
FLJ37453
ZBTB17
HSPB7
FAM131C
EPHA2
ARHGEF19
RSG1
FBXO42
SPATA21
CROCCP3
NBPF1
CROCCP2
MFAP2
ATP13A2
SDHB
PADI2
RCC2
UBR4
AKR7A3
AKR7A2
CAPZB
TMCO4
RNF186
PLA2G2E
PLA2G2A
PLA2G2D
CAMK2N1
MUL1
KIF17
SH2D5
HP1BP3
EIF4G3
ECE1
RAP1GAP
USP48
WNT4
LUZP1
HTR1D
ZNF436
TCEA3
ASAP3
E2F2
ID3
GALE
HMGCL
FUCA1
CNR2
SRSF10
MYOM3
IL22RA1
RUNX3
SYF2
RHCE
PAQR7
STMN1
PAFAH2
SLC30A2
TRIM63
UBXN11
AIM1L
ZNF683
GPN2
GPATCH3
NR0B2
FAM46B
SLC9A1
MAP3K6
FCN3
AHDC1
FGR
IFI6
RPA2
EYA3
SPCS2
PTAFR
DNAJC8
TAF12
TMEM200B
SRSF4
MECR
MATN1
LAPTM5
SDC3
PUM1
NKAIN1
SNRNP40
FABP3
PEF1
COL16A1
SPOCD1
PTP4A2
MARCKSL1
BSDC1
ZBTB8OS
SYNC
YARS
FNDC5
TMEM54
AK2
TRIM62
PHC2
CSMD2
DLGAP3
KIAA0319L
PSMB2
C1orf216
CLSPN
COL8A2
TRAPPC3
STK40
LSM10
OSCP1
MRPS15
GRIK3
MEAF6
SNIP1
GNL2
RSPO1
C1orf109
EPHA10
YRDC
MTF1
INPP5B
SF3A3
FHL3
POU3F1
RHBDL2
PPIEL
HEYL
NT5C1A
HPCAL4
BMP8B
OXCT2
TRIT1
PPT1
COL9A2
RIMS3
CITED4
SLFNL1
SCMH1
EDN2
HIVEP3
GUCA2A
FOXJ3
ZMYND12
CLDN19
SLC2A1
LOC100131756
C1orf210
ELOVL1
MED8
HYI
SLC6A9
ERI3
TMEM53
BEST4
PTCH2
EIF2B3
HECTD3
ZSWIM5
MUTYH
TESK2
PRDX1
CCDC17
GPBP1L1
IPP
PIK3R3
POMGNT1
LRRC41
KNCN
ATPAF1
CYP4Z2P
CYP4A11
PDZK1IP1
SPATA6
AGBL4
BEND5
DMRTA2
FAF1
TTC39A
EPS15
RAB3B
TXNDC12
CC2D1B
ORC1
ZCCHC11
ECHDC2
SLC1A7
C1orf123
MAGOH
LRP8
GLIS1
YIPF1
HSPB11
TMEM59
SSBP3
FAM151A
PARS2
TTC22
DHCR24
USP24
PPAP2B
C1orf168
C8B
TACSTD2
MYSM1
JUN
CYP2J2
C1orf87
TM2D1
KANK4
DOCK7
ITGB3BP
JAK1
INSL5
WDR78
SLC35D1
SERBP1
GNG12
DIRAS3
WLS
RPE65
DEPDC1
LRRC40
ANKRD13C
PTGER3
ZRANB2
NEGR1
LRRIQ3
CRYZ
SLC44A5
ASB17
PIGK
ZZZ3
USP33
FUBP1
TTLL7
GNG5
CTBS
SSX2IP
LPAR3
MCOLN2
MCOLN3
SYDE2
C1orf52
BCL10
DDAH1
ZNHIT6
COL24A1
ODF2L
15-Sep
GTF2B
CCBL2
GBP3
GBP1
GBP4
GBP5
ZNF644
HFM1
TGFBR3
GLMN
GFI1
EVI5
FAM69A
TMED5
BCAR3
DNTTIP2
GCLM
ABCA4
F3
CNN3
ALG14
RPL7
DPYD
FRRS1
SASS6
LRRC39
DBT
EXTL2
DPH5
OLFM3
COL11A1
VAV3
SLC25A24
WDR47
TAF13
C1orf194
PSRC1
SORT1
PSMA5
AMIGO1
GNAT2
GSTM3
EPS8L3
ALX3
SLC16A4
KCNA10
KCNA2
KCNA3
LRIF1
DENND2D
OVGP1
WDR77
ADORA3
KCND3
ST7L
SLC16A1
PHTF1
RSBN1
PTPN22
BCL2L15
AP4B1
SYT6
TRIM33
AMPD1
NRAS
CSDE1
SIKE1
TSPAN2
NGF
CASQ2
NHLH2
CD58
IGSF3
TRIM45
VTCN1
GDAP2
SPAG17
TBX15
ZNF697
HMGCS2
REG4
ADAM30
NOTCH2
PDZK1
RNF115
PIAS3
ANKRD35
ITGA10
LIX1L
ANKRD34A
TXNIP
HFE2
PRKAB2
FMO5
ACP6
GJA5
SV2A
SF3B4
MTMR11
OTUD7B
ANP32E
APH1A
ENSA
GOLPH3L
HORMAD1
CTSS
CTSK
ARNT
CERS2
FAM63A
SEMA6C
LYSMD1
PI4KB
RFX5
SELENBP1
POGZ
TDRKH
CELF3
MRPL9
THEM5
THEM4
S100A10
S100A11
TCHH
RPTN
FLG
FLG2
CRNN
LCE3D
SPRR2B
SPRR2G
PGLYRP3
PGLYRP4
S100A12
S100A8
S100A7
S100A6
S100A5
S100A4
S100A3
S100A2
S100A16
S100A14
S100A13
ILF2
GATAD2B
DENND4B
CRTC2
SLC39A1
JTB
RAB13
NUP210L
TPM3
C1orf43
UBE2Q1
ADAR
KCNN3
PMVK
PBXIP1
DCST2
DPM3
THBS3
FAM189B
SCAMP3
CLK2
PKLR
ASH1L
GON4L
RIT1
KIAA0907
SSR2
UBQLN4
PAQR6
SMG5
CCT3
MEF2D
IQGAP3
GPATCH4
NES
CRABP2
ISG20L2
MRPL24
HDGF
SH2D2A
INSRR
ARHGEF11
ETV3
FCRL5
FCRL4
FCRL3
FCRL2
FCRL1
CD5L
LOC729866
CD1B
SPTA1
AIM2
CRP
TAGLN2
IGSF9
SLAMF9
PIGM
KCNJ10
IGSF8
COPA
CD84
SLAMF1
CD48
CD244
ITLN1
USF1
ARHGAP30
PVRL4
PFDN2
DEDD
B4GALT3
ADAMTS4
APOA2
NR1I3
MPZ
FCGR3A
OLFML2B
C1orf111
SH2D1B
RGS5
LMX1A
RXRG
ALDH9A1
TMCO1
FAM78B
GPA33
CD247
ADCY10
GCSH
GPR161
DPT
NME7
SLC19A2
F5
SELP
SELL
METTL18
SCYL3
KIFAP3
MYOC
VAMP4
TNFSF18
TNFSF4
ANKRD45
CENPL
SERPINC1
RC3H1
MRPS14
KIAA0040
RFWD2
ASTN1
ANGPTL1
ABL2
NPHS2
TOR1AIP2
STX6
GLUL
TEDDM1
RNASEL
RGS16
RGS8
SHCBP1L
NMNAT2
NCF2
ARPC5
APOBEC4
EDEM3
FAM129A
TRMT1L
IVNS1ABP
TPR
PDC
PTGS2
UCHL5
GLRX2
B3GALT2
KCNT2
F13B
ASPM
ZBTB41
DENND1B
ATP6V1G3
ZNF281
KIF14
DDX59
KIF21B
CACNA1S
TMEM9
TNNI1
PHLDA3
CSRP1
LMOD1
ARL8A
PTPN7
UBE2T
SYT2
KDM5B
RABIF
KLHL12
ADIPOR1
CYB5R1
MYOG
MYBPH
CHI3L1
FMOD
ETNK2
REN
KISS1
GOLT1A
PLEKHA6
PPP1R15B
PIK3C2B
LRRN2
RBBP5
DSTYK
KLHDC8A
ELK4
SLC45A3
NUCKS1
SLC41A1
PM20D1
SLC26A9
CTSE
AVPR1B
EIF2D
IL10
PIGR
FCAMR
C1orf116
YOD1
CD34
PLXNA2
LAMB3
C1orf74
IRF6
KCNH1
RD3
SLC30A1
NEK2
LPGAT1
INTS7
TMEM206
BATF3
NSL1
ANGEL2
PTPN14
USH2A
ESRRG
GPATCH2
SLC30A10
EPRS
BPNT1
RAB3GAP2
DUSP10
HHIPL2
TAF1A
TLR5
SUSD4
TP53BP2
NVL
WDR26
LBR
ENAH
TMEM63A
ACBD3
LIN9
PARP1
ITPKB
CDC42BPA
JMJD4
WNT9A
C1orf35
MRPL55
TRIM11
TRIM17
HIST3H3
HIST3H2A
ACTA1
NUP133
ABCB10
TAF5L
PGBD5
C1orf198
TTC13
FAM89A
C1orf131
EXOC8
EGLN1
TSNAX
SIPA1L2
PCNXL2
TARBP1
IRF2BP2
TOMM20
B3GALNT2
GNG4
LYST
NID1
HEATR1
ZP4
GREM2
RGS7
FH
OPN3
CHML
MAP1LC3C
PLD5
CEP170
AKT3
ADSS
SMYD3
TFB2M
AHCTF1
ZNF670
ZNF669
ZNF124
ZNF496
OR2C3
OR1C1
SH3BP5L
ZNF692
ATAD3B
ATAD3A
PLCH2
TNFRSF14
CLCN6
FHAD1
CELA2B
CLCNKA
NBL1
SRRM1
SEPN1
TSSK3
ZBTB8A
SH3D21
PPCS
CCDC30
C1orf50
CYP4B1
FPGT
ACADM
DNAJB4
GIPC2
HS2ST1
LRRC8D
RNPC3
GNAI3
AMPD2
GSTM4
GSTM2
GSTM1
GSTM5
KCNC4
OLFML3
ATP1A1
POLR3GL
CHD1L
PLEKHO1
LCE1B
INTS3
SLC27A3
ADAM15
DCST1
EFNA4
EFNA3
MTX1
CADM3
FCGR2A
FCGR2C
FCGR2B
NOS1AP
C1orf220
IER5
CFHR2
NAV1
MDM4
LYPLAL1
RHOU
DISC1
CHRM3
SLC35E2
TNFRSF25
PLEKHG5
ERRFI1
HNRNPCL1
TAS1R2
ALDH4A1
IFFO2
DDOST
HNRNPR
SFPQ
EBNA1BP2
MKNK1
TAL1
STIL
CYB5RL
DAB1
OMA1
GBP2
ARHGAP29
AKNAD1
CLCC1
RHOC
PPM1J
BCAS2
DENND2C
WARS2
SEC22B
PEX11B
RBM8A
NBPF10
NOTCH2NL
HIST2H2BE
MCL1
CDC42SE1
TMOD4
VPS72
RORC
SPRR2C
SHE
PYGO2
SHC1
KRTCAP2
MUC1
GBAP1
GBA
YY1AP1
ARHGEF2
C1orf61
DCAF8
PEX19
F11R
TSTD1
ILDR2
CREG1
SELE
PIGC
TNR
SEC16B
ACBD6
TNNT2
LAD1
CHIT1
LEMD1
AIDA
LEFTY1
AGT
RBM34
ARID4B
HNRNPU
ACP1
SNTG2
TPO
RPS7
COLEC11
ALLC
SOX11
RNF144A
ID2
ASAP2
CPSF3
IAH1
TAF1B
GRHL1
KLF11
RRM2
HPCAL1
ATP6V1C2
KCNF1
C2orf50
PQLC3
GREB1
LPIN1
TRIB2
FAM84A
DDX1
MYCN
VSNL1
GEN1
RHOB
KLHL29
UBXN2A
NCOA1
CENPO
EFR3B
RAB10
HADHB
C2orf70
KCNK3
DPYSL5
MAPRE3
TMEM214
AGBL5
EMILIN1
KHK
ABHD1
CAD
DNAJC5G
TRIM54
SNX17
NRBP1
KRTCAP3
GCKR
C2orf16
SLC4A1AP
FOSL2
PLB1
WDR43
FAM179A
CLIP4
YPEL5
LCLAT1
EHD3
SPAST
SLC30A6
YIPF4
BIRC6
TTC27
LTBP1
RASGRP3
CRIM1
VIT
QPCT
GALM
GEMIN6
PKDCC
EML4
MTA3
PLEKHH2
DYNC2LI1
ABCG8
PPM1B
SLC3A1
CAMKMT
SIX3
PRKCE
EPAS1
RHOQ
CRIPT
SOCS5
TTC7A
EPCAM
FOXN2
CHAC2
C2orf73
SPTBN1
RPL23AP32
RPS27A
CCDC85A
VRK2
PAPOLG
PEX13
AHSA2
USP34
COMMD1
B3GNT2
EHBP1
OTX1
MDH1
UGP2
LGALSL
AFTPH
SLC1A4
CEP68
ACTR2
MEIS1
ETAA1
PNO1
PLEK
ARHGAP25
GKN1
ANTXR1
GMCL1
PCBP1
PCYOX1
VAX2
ATP6V1B1
ANKRD53
MPHOSPH10
ZNF638
DYSF
SPR
EMX1
SMYD5
CCT7
ALMS1
ALMS1P
STAMBP
ACTG2
DGUOK
TET3
MTHFD2
WDR54
TTC31
TLX2
HTRA2
DOK1
SEMA4F
HK2
POLE4
MRPL19
REG3G
REG1A
DNAH6
TMSB10
KCMF1
TCF7L1
TGOLN2
ELMOD3
MAT2A
VAMP8
VAMP5
RNF181
USP39
GNLY
ATOH8
PTCD3
MRPL35
KDM3A
RMND5A
SMYD1
THNSL2
RPIA
MAL
ZNF2
PROM2
KCNIP3
FAHD2A
CIAO1
ITPRIPL1
NCAPH
ARID5A
FER1L5
CNNM3
ANKRD36
COX5B
ZAP70
VWA3B
CNGA3
INPP4A
UNC50
EIF5B
PDCL3
NPAS2
RPL31
MAP4K4
IL1R2
IL1R1
IL1RL2
IL18RAP
SLC9A2
TMEM182
MRPS9
GPR45
C2orf49
NCK2
C2orf40
SLC5A7
SULT1C2
SULT1C4
GCC2
LIMS1
RANBP2
SH3RF3
ACOXL
BCL2L11
MERTK
TMEM87B
FBLN7
ZC3H6
TTL
POLR1B
CHCHD5
SLC20A1
IL37
IL36G
IL36A
IL36RN
IL1F10
PSD4
RABL2A
ACTR3
DPP10
DDX18
INSIG2
MARCO
STEAP3
DBI
TMEM37
PTPN4
EPB41L5
RALB
INHBB
GLI2
TSN
CNTNAP5
GYPC
PROC
MYO7B
GPR17
SFT2D3
UGGT1
MZT2B
IMP4
PTPN18
POTEKP
C2orf27A
GPR39
MGAT5
ACMSD
CCNT2
RAB3GAP1
R3HDM1
UBXN4
THSD7B
HNMT
SPOPL
KYNU
ARHGAP15
ACVR2A
MBD5
EPC2
KIF5C
LYPD6B
LYPD6
TNFAIP6
FMNL2
ARL6IP6
GALNT13
KCNJ3
GALNT5
PKP4
TANC1
7-Mar
TANK
PSMD14
GCA
SCN2A
CSRNP3
XIRP2
B3GALT1
CERS6
NOSTRIN
G6PC2
DHRS9
PPIG
SSB
UBR3
MYO3B
SP5
GAD1
GORASP2
DCAF17
CYBRD1
DYNC1I2
HAT1
DLX1
ITGA6
PDK1
RAPGEF4
ZAK
CDCA7
SCRN3
HOXD13
HOXD12
HOXD9
HOXD8
HOXD1
MTX2
HNRNPA3
AGPS
RBM45
PLEKHA3
UBE2E3
ITGA4
SSFA2
PPP1R1C
DUSP19
ZNF804A
FSIP2
ZC3H15
ITGAV
FAM171B
GULP1
COL3A1
WDR75
ASNSD1
ANKAR
PMS1
INPP1
MFSD6
NAB1
GLS
MYO1B
SLC39A10
CCDC150
ANKRD44
SF3B1
COQ10B
MARS2
SPATS2L
SGOL2
AOX1
NIF3L1
NDUFB3
CFLAR
CASP10
CASP8
STRADB
FZD7
NOP58
BMPR2
FAM117B
NBEAL1
CYP20A1
ABI2
CD28
CTLA4
ICOS
PARD3B
NRP2
EEF1B2
ZDBF2
ADAM23
FASTKD2
CPO
CREB1
CCNYL1
PIKFYVE
PTH2R
MAP2
RPE
CPS1
CPS1-IT1
SPAG16
ATIC
TMEM169
XRCC5
PKI55
SMARCAL1
IGFBP2
CXCR2
ARPC2
GPBAR1
PNKD
SLC11A1
CTDSP1
VIL1
RQCD1
PLCD4
BCS1L
STK36
TTLL4
CYP27A1
WNT6
WNT10A
CDK5R2
FAM134A
ZFAND2B
ANKZF1
STK16
DNAJB2
DES
GMPPA
TMEM198
INHA
STK11IP
SLC4A3
CCDC140
SGPP2
MOGAT1
ACSL3
KCNE4
MRPL44
RHBDD1
COL4A3
MFF
AGFG1
CCL20
FBXO36
SP140L
SP100
CAB39
ITM2C
SPATA3
PSMD1
ARMC9
B3GNT7
C2orf57
PTMA
COPS7B
DIS3L2
ALPP
ALPPL2
ALPI
CHRND
CHRNG
EIF4E2
EFHD1
NEU2
INPP5D
ATG16L1
SAG
DGKD
TRPM8
SPP2
SH3BP4
AGAP1
COPS8
MLPH
PRLH
RAMP1
ESPNL
FAM132B
TRAF3IP1
ASB1
NDUFA10
GPC1
DUSP28
RNPEPL1
AGXT
SNED1
PPP1R7
ANO7
HDLBP
2-Sep
FARP2
BOK
ATG4B
ING5
D2HGDH
GAL3ST2
NEU4
FAM110C
SH3YL1
FAM150B
TMEM18
PXDN
MYT1L
TSSC1
ADI1
CMPK2
KIDINS220
MBOAT2
ITGB1BP1
ADAM17
YWHAQ
CYS1
ODC1
NOL10
PDIA6
FLJ33534
ROCK2
E2F6
NTSR2
NBAS
FAM49A
SMC6
NT5C1B
OSR1
TTC32
WDR35
MATN3
LAPTM4A
SDC1
PUM2
APOB
ATAD2B
C2orf44
TP53I3
PFN4
ITSN2
ADCY3
DNAJC27
POMC
DTNB
KIF3C
HADHA
OTOF
CIB4
CGREF1
PREB
SLC5A6
SLC30A3
UCN
MPV17
GTF3C2
EIF2B4
ZNF513
PPM1G
IFT172
FNDC4
ZNF512
CCDC121
SUPT7L
RBKS
TRMT61B
C2orf71
ALK
CAPN13
GALNT14
XDH
SRD5A2
NLRC4
FAM98A
FEZ2
STRN
HEATR5B
EIF2AK2
CEBPZ
PRKD3
ATL2
SRSF7
DHX57
SOS1
MAP4K3
THUMPD2
SLC8A1
KCNG3
OXER1
HAAO
ZFP36L2
THADA
ABCG5
LRPPRC
PREPL
SIX2
SRBD1
PIGF
MCFD2
FBXO11
FSHR
NRXN1
PSME4
TSPYL6
MTIF2
CCDC88A
PNPT1
EFEMP1
FANCL
BCL11A
PUS10
XPO1
FAM161A
CCT4
TMEM17
VPS54
PELI1
RAB1A
SPRED2
C1D
CNRIP1
BMP10
GKN2
GFPT1
NFU1
AAK1
ANXA4
MXD1
ASPRV1
SNRPG
FAM136A
TGFA
ADD2
FIGLA
CLEC4F
CD207
MCEE
PAIP2B
CYP26B1
EXOC6B
FBXO41
EGR4
NAT8
NAT8B
TPRKB
DUSP11
BOLA3
MOB1A
RTKN
MOGS
CCDC142
PCGF1
DQX1
AUP1
LOXL3
TACR1
REG1B
REG1P
REG3A
LRRTM1
SUCLG1
RETSAT
CAPG
GGCX
TMEM150A
C2orf68
SFTPB
ST3GAL5
IMMT
REEP1
CD8A
CD8B
PLGLB1
RGPD1
KRCC1
FABP1
EIF2AK3
GPAT2
ADRA2B
DUSP2
STARD7
TMEM127
SNRNP200
KANSL3
LMAN2L
SEMA4C
ANKRD36B
ACTR1B
TMEM131
MGAT4A
TSGA10
MITD1
LYG2
LYG1
TXNDC9
REV1
AFF3
LONRF2
CHST10
CREG2
MFSD9
TGFBRAP1
FHL2
UXS1
ST6GAL2
EDAR
10-Sep
MALL
NPHP1
BUB1
ANAPC1
ZC3H8
CKAP2L
IL1A
IL1B
PAX8
SLC35F5
CCDC93
EN1
C2orf76
SCTR
TMEM185B
TFCP2L1
CLASP1
BIN1
CYP27C1
ERCC3
MAP3K2
LIMS2
POLR2D
AMMECR1L
SAP130
HS6ST1
CCDC115
FAM168B
LYPD1
NCKAP5
TMEM163
ZRANB3
LCT
MCM6
DARS
CXCR4
NXPH2
LRP1B
GTDC1
ZEB2
ORC4
MMADHC
RND3
RBM43
NMI
NEB
CACNB4
STAM2
PRPF40A
RPRM
NR4A2
ERMN
CYTIP
ACVR1C
ACVR1
CCDC148
WDSUB1
BAZ2B
RBMS1
DPP4
GCG
FAP
IFIH1
KCNH7
FIGN
GRB14
COBLL1
SLC38A11
SCN3A
GALNT3
SCN1A
SCN9A
SCN7A
STK39
SPC25
ABCB11
LRP2
FASTKD1
METTL5
TLK1
METTL8
SLC25A12
DLX2
SP3
OLA1
CIR1
GPR155
WIPF1
CHRNA1
CHN1
ATF2
ATP5G3
KIAA1715
TTC30B
TTC30A
PDE11A
PRKRA
FKBP7
SESTD1
ZNF385B
CWC22
PDE1A
FRZB
ZSWIM2
CALCRL
TFPI
DIRC1
COL5A2
SLC40A1
OSGEPL1
ORMDL1
MSTN
HIBCH
STAT1
STAT4
SDPR
TMEFF2
DNAH7
STK17B
HECW2
GTF3C3
PGAP1
HSPD1
RFTN2
BOLL
SATB2
KCTD18
CLK1
PPIL3
ORC2
FAM126B
ALS2CR12
TRAK2
ALS2CR11
MPP4
ALS2
SUMO1
ICA1L
WDR12
RAPH1
INO80D
NDUFS1
GPR1
MDH1B
KLF7
FZD5
PLEKHM3
CRYGD
CRYGC
CRYGB
CRYGA
C2orf80
IDH1
ACADL
MYL1
LANCL1
ERBB4
IKZF2
BARD1
ABCA12
FN1
4-Mar
IGFBP5
TNP1
CXCR1
AAMP
USP37
ZNF142
RNF25
PRKAG3
FEV
CRYBA2
IHH
CNPPD1
GLB1L
TUBA4A
PTPRN
DNPEP
CHPF
OBSL1
EPHA4
PAX3
FARSB
SCG2
AP1S3
WDFY1
SERPINE2
FAM124B
CUL3
DOCK10
IRS1
COL4A4
TM4SF20
C2orf83
SLC19A3
SPHKAP
PID1
DNER
TRIP12
SLC16A14
SP110
GPR55
HTR2B
NCL
NMUR1
PDE6D
NPPC
ECEL1
TIGD1
KCNJ13
NGEF
USP40
HJURP
ARL4C
GBX2
IQCA1
COL6A3
RAB17
ILKAP
LOC151174
HES6
PER2
HDAC4
MGC16025
MYEOV2
OTOS
PP14571
ANKMY1
KIF1A
C2orf54
PASK
STK25
THAP4
DTYMK
PDCD1
RSAD2
KCNS3
FKBP1B
CENPA
GPN1
MRPL33
BRE
PPP1CB
SPDYA
LBH
MORN2
MSH2
MSH6
ACYP2
REL
KIAA1841
APLF
SNRNP27
NAGK
INO80B
CTNNA2
CNNM4
C2orf15
LIPT1
MRPL30
IL1RL1
IL18R1
POU3F3
CCDC138
NT5DC4
IL1RN
TMEM177
ARHGEF4
PLEKHB2
GPD2
UPP2
DAPL1
TBR1
SLC4A10
BBS5
KLHL23
PHOSPHO2
HOXD11
HOXD10
HOXD3
HOXD4
OSBPL6
DNAJC10
NUP35
C2orf88
HSPE1
MOB4
PLCL1
C2orf69
C2orf47
BZW1
RPL37A
GIGYF2
C2orf82
LRRFIP1
SCLY
UBE2F
CAPN10
GPR35
RNASEH1
MYCNOS
HS1BP3
DNMT3A
ASXL2
DPY30
CDC42EP3
CYP1B1
COX7A2L
ATP6V1E2
C2orf61
KCNK12
LHCGR
GPR75
RTN4
SERTAD2
WDR92
PPP3R1
C2orf42
TIA1
TEX261
SFXN5
RAB11FIP5
SLC4A5
DCTN1
LRRTM4
POLR1A
RNF103
MRPS5
ZNF514
ANKRD23
ANKRD39
FAM178B
TBC1D8
RNF149
IWS1
ARL5A
PLA2R1
ITGB6
NFE2L2
LOC100130691
TTN
CCDC141
NEUROD1
NCKAP1
MREG
PECR
TNS1
NHEJ1
SLC23A3
ABCB6
ATG9A
CHL1
CNTN6
CNTN4
TRNT1
LRRN1
SETMAR
ITPR1
EGOT
BHLHE40
ARL8B
EDEM1
GRM7
LMCD1
THUMPD3
SETD5
MTMR14
CPNE9
BRPF1
OGG1
JAGN1
IL17RE
IL17RC
CRELD1
FANCD2
VHL
IRAK2
TATDN2
SLC6A11
SLC6A1
HRH1
ATG7
SYN2
PPARG
TSEN2
MKRN2
HDAC11
FBLN2
LSM3
SLC6A6
C3orf20
FGD5
NR2C2
CAPN7
EAF1
BTD
PLCL2
KCNH8
RAB5A
KAT2B
UBE2E2
UBE2E1
RPL15
NR1D2
RARB
LRRC3B
CMC1
ZCWPW2
RBMS3
TGFBR2
STT3B
GPD1L
CMTM8
CMTM7
CNOT10
TRIM71
CCR4
CRTAP
FBXL2
PDCD6IP
ARPP21
STAC
MLH1
GOLGA4
C3orf35
ITGA9
CTDSPL
VILL
DLEC1
MYD88
OXSR1
SLC22A13
SLC22A14
ACVR2B
EXOG
WDR48
TTC21A
CCR8
SLC25A38
RPSA
MOBP
MYRIP
EIF1B
ENTPD3
ZNF619
ZNF620
ZNF621
CTNNB1
VIPR1
SS18L2
NKTR
ZBTB47
SNRK
ABHD5
ZNF35
ZNF502
ZNF501
KIF15
TMEM42
TGM4
LARS2
LIMD1
SACM1L
CCR9
CXCR6
CCR3
CCR2
CCR5
CCRL2
RTP3
TMIE
PTH1R
NBEAL2
KLHL18
PTPN23
SCAP
DHX30
CAMP
ZNF589
FBXW12
ATRIP
ARIH2
NDUFAF3
KLHDC8B
CCDC36
TCTA
DAG1
BSN
APEH
RNF123
SEMA3F
GNAT1
SLC38A3
GNAI2
HEMK1
MAPKAPK3
DOCK3
MANF
RBM15B
GRM2
IQCF2
PARP3
GPR62
ALAS1
PPM1M
GLYCTK
DNAH1
PHF7
NISCH
STAB1
GNL3
SPCS1
ITIH1
ITIH3
PRKCD
CACNA1D
IL17RB
CACNA2D3
CCDC66
SPATA12
APPL1
PDE12
FLNB
ABHD6
RPP14
PXK
KCTD6
PTPRG
C3orf14
SYNPR
SNTN
C3orf49
ATXN7
SLC25A26
KBTBD8
FAM19A1
PSMC1
ARL6IP5
MITF
GPR27
EBLN2
CADM2
CHMP2B
HTR1F
ZNF654
C3orf38
EPHA3
ARL13B
NSUN3
EPHA6
ARL6
CRYBG3
OR5H1
OR5K1
GPR15
COL8A1
TBC1D23
NIT2
TMEM45A
TFG
PCNP
CEP97
ZPLD1
ALCAM
CCDC54
BBX
HHLA2
DZIP3
TRAT1
PVRL3
CD96
PHLDB2
ABHD10
TAGLN3
C3orf52
SLC35A5
GTPBP8
BOC
SIDT1
ATP6V1A
GRAMD1C
ZDHHC23
QTRTD1
TIGIT
GAP43
POGLUT1
ADPRH
PLA1A
NR1I2
LRRC58
NDUFB4
GTF2E1
STXBP5L
FBXO40
EAF2
SLC15A2
CD86
CASR
CSTA
FAM162A
DTX3L
PARP15
PARP14
DIRC2
KALRN
UMPS
ROPN1B
CHST13
CHCHD6
PLXNA1
MCM2
PODXL2
ABTB1
KBTBD12
SEC61A1
EEFSEC
RAB7A
ACAD9
GP9
IFT122
RHO
H1FOO
TRH
COL6A6
ATP2C1
NEK11
NUDT16
ACPP
DNAJC13
UBA5
TMEM108
BFSP2
CDV3
CEP63
PPP2R3A
PCCB
SOX14
CLDN18
ARMC8
MRAS
FAIM
MRPS22
BPESC1
CLSTN2
TRIM42
SLC25A36
SPSB4
ZBTB38
RASA2
RNF7
GRK7
ATP1B3
PLS1
TRPC1
AGTR1
CPB1
CPA3
GYG1
HPS3
TM4SF4
RNF13
LOC646903
EIF2A
SELT
MED12L
AADACL2
AADAC
SUCNR1
MBNL1
P2RY1
RAP2B
ARHGEF26
MME
GMPS
KCNAB1
TIPARP
LEKR1
PTX3
RSRC1
MLF1
GFM1
IL12A
SMC4
ARL14
PPM1L
NMD3
SERPINI1
MYNN
SEC62
GPR160
PRKCI
SKIL
CLDN11
TMEM212
FNDC3B
ECT2
NLGN1
PIK3CA
ZNF639
MFN1
ACTL6A
NDUFB5
USP13
TTC14
SOX2
ATP11B
B3GNT5
KLHL24
YEATS2
HTR3C
EIF2B5
DVL3
AP2M1
ABCF3
ECE2
PSMD2
EIF4G1
FAM131A
POLR2H
CHRD
EPHB3
VPS8
MAP3K13
SENP2
LOC344887
AHSG
FETUB
HRG
KNG1
EIF4A2
ADIPOQ
ST6GAL1
RTP1
RTP4
LPP
TP63
CLDN16
IL1RAP
CCDC50
HRASLS
OPA1
HES1
FAM43A
MUC20
PAK2
SENP5
FYTTD1
LRCH3
RPL35A
LMLN
CRBN
OXTR
RAD18
LHFPL4
CAMK1
TADA3
RPUSD3
CIDEC
PRRT3
CIDECP
GHRL
SEC13
ATP2B2
TIMP4
RAF1
TMEM40
RPL32
IQSEC1
NUP210
WNT7A
CHCHD4
XPC
GRIP2
MRPS25
SH3BP5
HACL1
ANKRD28
DPH3
RFTN1
DAZL
SGOL1
NKIRAS1
THRB
TOP2B
NGLY1
NEK10
SLC4A7
EOMES
AZI2
GADL1
OSBPL10
CMTM6
DYNC1LI1
GLB1
SUSD5
UBP1
CLASP2
DCLK3
TRANK1
EPM2AIP1
LRRFIP2
PLCD1
ACAA1
SCN5A
SCN10A
SCN11A
GORASP1
XIRP1
CX3CR1
ULK4
CCK
LYZL4
SEC22C
CCDC13
CYP8B1
ZNF445
KIAA1143
ZDHHC3
CDCP1
TMEM158
SLC6A20
LZTFL1
FYCO1
XCR1
CCR1
LTF
LRRC2
ALS2CL
MYL3
CCDC12
SETD2
KIF9
CSPG5
SMARCC1
MAP4
CDC25A
NME6
PLXNB1
SHISA5
COL7A1
UQCRC1
NCKIPSD
PRKAR2A
SLC25A20
WDR6
DALRD3
IMPDH2
QRICH1
USP19
LAMB2
CCDC71
GPX1
RHOA
AMT
MST1
IP6K1
TRAIP
CAMKV
MST1R
MON1A
HYAL1
RASSF1
ZMYND10
NPRL2
TMEM115
CACNA2D2
C3orf18
CISH
VPRBP
IQCF1
RRP9
RPL29
DUSP7
WDR82
BAP1
SEMA3G
TNNC1
NT5DC2
PBRM1
GLT8D1
NEK4
TKT
DCP1A
CHDH
ACTR8
SELK
LRTM1
WNT5A
ERC2
FAM208A
ARHGEF3
IL17RD
ASB14
ARF4
DNASE1L3
PDHB
ACOX2
FAM107A
FAM3D
C3orf67
FHIT
ID2B
FEZF2
CADPS
THOC7
PSMD6
PRICKLE2
ADAMTS9
MAGI1
LRIG1
SUCLG2
FAM19A4
TMF1
UBA3
LMOD3
FRMD4B
FOXP1
EIF4E3
PROK2
RYBP
SHQ1
PDZRN3
CNTN3
ZNF717
ROBO1
GBE1
VGLL3
POU1F1
CGGBP1
PROS1
STX19
DHFRL1
MINA
GABRR3
DCBLD2
FILIP1L
TOMM70A
ABI3BP
IMPG2
SENP7
ZBTB11
RPL24
CBLB
CD47
IFT57
MYH15
KIAA1524
GUCA1C
MORC1
DPPA2
DPPA4
LOC151760
ZBED2
BTLA
ATG3
CD200R1
C3orf17
SPICE1
NAA50
DRD3
ZNF80
ZBTB20
LSAMP
IGSF11
B4GALT4
TMEM39A
CD80
GSK3B
GPR156
FSTL1
HGD
RABL3
POLQ
HCLS1
GOLGB1
IQCB1
ILDR1
CCDC58
WDR5B
KPNA1
PARP9
HSPBAP1
SEMA5B
ADCY5
PTPLB
MYLK
CCDC14
ITGB5
MUC13
HEG1
SLC12A8
ZNF148
SNX4
OSBPL11
SLC41A3
ALDH1L1
KLF15
ZXDC
UROC1
C3orf22
TPRA1
MGLL
DNAJB8
GATA2
RPN1
KIAA1257
RAB43
H1FX
MBD4
PLXND1
TMCC1
PIK3R4
ASTE1
MRPL3
CPNE4
TOPBP1
RAB6B
C3orf36
SLCO2A1
AMOTL2
ANAPC13
KY
MSL2
STAG1
DZIP1L
A4GNT
DBR1
CEP70
FOXL2
COPB2
RBP2
RBP1
NMNAT3
TFDP2
GK5
XRN1
ATR
PCOLCE2
PAQR9
SLC9A9
PLOD2
PLSCR4
PLSCR1
ZIC4
HLTF
CP
TM4SF18
TM4SF1
WWTR1
COMMD2
SIAH2
GPR171
P2RY14
GPR87
P2RY13
P2RY12
IGSF10
DHX36
C3orf33
SLC33A1
SSR3
CCNL1
VEPH1
SHOX2
LXN
RARRES1
KPNA4
B3GALNT1
SI
SLITRK3
BCHE
ZBBX
PDCD10
GOLIM4
MECOM
LRRC34
LRRC31
PHC3
SLC7A14
RPL22L1
EIF5A2
SLC2A2
TNIK
PLD1
GHSR
TNFSF10
SPATA16
TBL1XR1
ZMAT3
KCNMB3
GNB4
MRPL47
PEX5L
DNAJC19
DCUN1D1
MCCC1
LAMP3
MCF2L2
KLHL6
MAP6D1
PARL
ABCC5
ALG3
CAMK2N2
CLCN2
THPO
MAGEF1
C3orf70
EHHADH
LIPH
IGF2BP2
TRA2B
RFC4
RPL39L
MASP1
SST
BCL6
CLDN1
TMEM207
FGF12
ATP13A5
CPN2
LRRC15
GP5
ATP13A3
TMEM44
LSG1
ACAP2
PPP1R2
APOD
MUC4
TNK2
TFRC
ZDHHC19
UBXN7
RNF168
WDR53
NCBP2
PIGZ
MFI2
DLG1
BDH1
IQCG
CAV3
ARPC4
CAND2
TPRXL
TMEM43
OXNAD1
OXSM
XYLB
RPL14
TRAK1
ZNF662
ZNF660
ZNF197
EXOSC7
CLEC3B
TDGF1
P4HTM
RBM6
RBM5
SEMA3B
CYB561D2
RAD54L2
TEX264
ABHD14A
ACY1
SLMAP
GXYLT2
PPP4R2
ROBO2
ST3GAL6
NFKBIZ
CD200
C3orf30
UPK1B
SEC22A
TF
SRPRB
EPHB1
NCK1
IL20RB
U2SURP
CHST2
C3orf58
ZIC1
TSC22D2
MFSD1
NAALADL2
KCNMB2
FXR1
DNAJB11
TPRG1
PIGX
IL5RA
SUMF1
SRGAP3
LOC401052
VGLL4
METTL6
COLQ
TBC1D5
SATB1
EFHB
ZNF385D
HHATL
HIGD1A
ANO10
PRSS50
CCDC51
PFKFB4
UCN2
SLC26A6
CELSR3
IP6K2
C3orf62
USP4
AMIGO3
IFRD2
HYAL3
NAT6
HYAL2
TUSC2
PCBP4
ABHD14B
TLR9
TWF2
ITIH4
MUSTN1
TMEM110
SFMBT1
RFT1
HESX1
CLDND1
CPOX
RETNLB
CCDC80
POPDC2
COX17
RUVBL1
ISY1
CNBP
NPHP3
RYK
PIK3CB
PLSCR2
PFN2
SERP1
CLRN1
PLCH1
IFT80
TRIM59
SERPINI2
WDR49
CCDC39
TMEM41A
ETV5
DGKG
CRYGS
TBCCD1
ATP13A4
PCYT1A
TCTEX1D2
ZNF718
ZNF141
PIGG
PDE6B
MYL5
PCGF3
TMEM175
IDUA
FGFRL1
CRIPAK
TACC3
FGFR3
WHSC1
NAT8L
SH3BP2
ADD1
GRK4
HTT
RGS12
HGFAC
DOK7
ADRA2C
MSX1
STK32B
WFS1
MAN2B2
MRFAP1
LOC93622
KIAA0232
TBC1D14
TADA2B
SORCS2
LOC389199
SH3TC1
HTRA3
DRD5
WDR1
CPEB2
C1QTNF7
CC2D2A
CD38
LAP3
MED28
NCAPG
SLIT2
PACRGL
GBA3
ZCCHC4
ANAPC4
SLC34A2
RBPJ
TBC1D19
PCDH7
C4orf19
PGM2
TBC1D1
PTTG2
KLF3
FAM114A1
KLHL5
WDR19
KLB
LIAS
UBE2K
N4BP2
RHOH
CHRNA9
NSUN7
UCHL1
LIMCH1
TMEM33
DCAF4L1
SLC30A9
SHISA3
GUF1
GABRB1
ATP10D
SLAIN2
SLC10A4
ZAR1
OCIAD1
CWH43
DCUN1D4
SPATA18
RASL11B
GSX2
KIT
SRD5A3
TMEM165
EXOC1
CEP135
KIAA1211
PAICS
SRP72
ARL9
REST
POLR2B
STAP1
TMPRSS11E
CSN1S1
STATH
HTN3
HTN1
ODAM
CSN3
PROL1
MUC7
AMBN
ENAM
UTP3
RUFY3
SLC4A4
NPFFR2
ALB
AFP
AFM
PF4V1
CXCL1
MTHFD2L
EREG
AREG
PARM1
THAP6
C4orf26
USO1
ART3
FAM47E
SHROOM3
11-Sep
CXCL13
MRPL1
FRAS1
ANXA3
BMP2K
PRDM8
BMP3
ENOPH1
THAP9
COPS4
MRPS18C
CDS1
ARHGAP24
PTPN13
AFF1
NUDT9
DSPP
DMP1
IBSP
MEPE
SPP1
PKD2
HERC6
HERC5
TIGD2
MMRN1
GRID2
ATOH1
SMARCAD1
PDLIM5
BMPR1B
PDHA2
RAP1GDS1
METAP1
C4orf17
MTTP
DAPP1
NFKB1
UBE2D3
CISD2
TET2
GSTCD
NPNT
AIMP1
SGMS2
CYP2U1
HADH
RPL34
OSTC
SEC24B
CCDC109B
PLA2G12A
GAR1
RRH
EGF
C4orf32
AP1AR
ALPK1
LARP7
ANK2
UGT8
NDST3
METTL14
SYNPO2
MYOZ2
USP53
EXOSC9
KIAA1109
ADAD1
BBS12
FGF2
SPATA5
SPRY1
FAT4
INTU
SLC25A31
HSPA4L
PLK4
LARP1B
C4orf33
PCDH10
RAB33B
MGST2
SCOC
ELMOD2
ZNF330
IL15
USP38
GAB1
SMARCA5
HHIP
ABCE1
SMAD1
MMAA
LSM6
POU4F2
EDNRA
TMEM184C
ARHGAP10
DCLK2
MAB21L2
RPS3A
FAM160A1
ARFIP1
FHDC1
TRIM2
MND1
KIAA0922
TLR2
FGB
RBM46
NPY2R
GUCY1A3
GUCY1B3
TDO2
GLRB
GRIA2
RXFP1
ETFDH
FNIP2
NPY5R
KLHL2
MSMO1
CPE
TLL1
ANXA10
PALLD
CLCN3
GALNTL6
GALNT7
SAP30
WDR17
SPCS3
NEIL3
WWC2
CDKN2AIP
ING2
SLC25A4
SNX25
ANKRD37
TLR3
F11
ZFP42
TRIML1
FRG1
ZNF721
ATP5I
MFSD7
CPLX1
GAK
DGKQ
SLC26A1
CTBP1
FAM53A
SLBP
TMEM129
LETM1
HAUS3
ZFYVE28
TNIP2
MFSD10
NOP14
LRPAP1
TMEM128
LYAR
STX18
CYTL1
EVC2
CRMP1
JAKMIP1
PPP2R2C
MRFAP1L1
CCDC96
GRPEL1
PSAPL1
AFAP1
ABLIM2
ACOX3
HMX1
SLC2A9
ZNF518B
CLNK
HS3ST1
RAB28
NKX3-2
FGFBP1
TAPT1
LDB2
FAM184B
DCAF16
LCORL
KCNIP4
PPARGC1A
DHX15
CCDC149
LGI2
SEPSECS
SEL1L3
CCKAR
RELL1
GAFA3
TLR10
TMEM156
RFC1
RPL9
UGDH
PDS5A
RBM47
APBB2
PHOX2B
BEND4
ATP8A1
GNPDA2
GABRG1
GABRA2
COX7B2
GABRA4
COMMD8
CORIN
NFXL1
CNGA1
TXK
TEC
FRYL
OCIAD2
LRRC66
SGCB
USP46
SCFD2
LNX1
CHIC2
KDR
CLOCK
PDCL2
NMU
AASDH
PPAT
HOPX
SPINK2
IGFBP7
EPHA5
UBA6
GNRHR
TMPRSS11D
TMPRSS11B
YTHDC1
UGT2A3
UGT2B4
SULT1B1
CSN2
GRSF1
GC
ADAMTS3
ANKRD17
RASSF6
PF4
PPBP
CXCL5
CXCL3
CXCL2
BTC
RCHY1
CDKL2
PPEF2
CXCL9
CXCL10
CXCL11
NUP54
SCARB2
CCDC158
CCNI
CNOT6L
PAQR3
NAA11
GK2
ANTXR2
PRKG2
HNRNPD
SCD5
LIN54
PLAC8
COQ2
HPSE
HELQ
FAM175A
NKX6-1
WDFY3
MAPK10
KLHL8
SPARCL1
ABCG2
PPM1K
PIGY
NAP1L5
FAM13A
SNCA
HPGDS
UNC5C
TSPAN5
EIF4E
ADH5
ADH4
ADH6
ADH1A
ADH1B
ADH1C
ADH7
LAMTOR3
DNAJB14
H2AFZ
DDIT4L
PPP3CA
MANBA
CENPE
TACR3
CXXC4
PPA2
INTS12
DKK2
PAPSS1
LEF1
COL25A1
CASP6
CFI
PITX2
TIFA
NEUROG2
CAMK2D
ARSJ
NDST4
TRAM1L1
PRSS12
SEC24D
C4orf3
FABP2
PDE5A
MAD2L1
PRDM5
NDNF
TNIP3
QRFPR
ANXA5
TMEM155
CCNA2
BBS7
TRPC3
IL2
IL21
ANKRD50
MFSD8
PGRMC2
PCDH18
SLC7A11
ELF2
MAML3
CLGN
UCP1
TBC1D9
INPP4B
FREM3
GYPE
GYPB
GYPA
ANAPC10
OTUD4
ZNF827
SLC10A7
TTC29
NR3C2
LRBA
FBXW7
TMEM154
TIGD4
ANXA2P1
RNF175
SFRP2
DCHS2
PLRG1
FGA
FGG
MAP9
CTSO
PDGFC
FAM198B
C4orf46
PPID
C4orf45
FSTL5
NPY1R
TKTL2
ANP32C
TRIM61
SPOCK3
DDX60
CBR4
SH3RF1
NEK1
C4orf27
AADAT
HMGB2
SCRG1
HAND2
FBXO8
HPGD
GLRA3
GPM6A
SPATA4
ASB5
VEGFC
AGA
DCTD
CLDN22
ENPP6
LOC728175
IRF2
CASP3
ACSL1
UFSP2
CCDC110
PDLIM3
SORBS2
FLJ38576
FAT1
TRIML2
RNF4
FAM193A
EVC
S100P
GPR78
CPZ
BST1
SOD3
PI4K2B
STIM2
FIP1L1
PDGFRA
UGT2B28
SMR3A
SMR3B
DCK
CXCL6
CCNG2
FGF5
C4orf22
HERC3
BANK1
ARHGEF38
ENPEP
NAA15
TMEM144
RAPGEF2
ADAM29
STOX2
FAM149A
CYP4V2
KLKB1
RNF212
FBXL5
FGFBP2
PROM1
QDPR
ARAP2
TLR1
TLR6
UGT2B17
UGT2B15
SULT1E1
COX18
G3BP2
NAAA
SDAD1
RASGEF1B
SEC31A
C4orf36
HSD17B11
GPRIN3
EMCN
SLC39A8
BDH2
ELOVL6
NUDT6
NDUFC1
SETD7
RNF150
SH3D19
NAF1
TMEM192
DDX60L
LRP2BP
MTNR1A
PLEKHG4B
SDHA
TRIP13
NKD2
SLC6A19
SLC6A18
LPCAT1
NDUFS6
IRX1
ADAMTS16
PAPD7
ADCY2
CCT5
6-Mar
ROPN1L
TRIO
FAM105A
FBXL7
PMCHL1
PRDM9
CDH6
C5orf22
PDZD2
SUB1
NPR3
TARS
RXFP3
RAI14
TTC23L
BRIX1
DNAJC21
SPEF2
IL7R
SKP2
SLC1A3
NIPBL
WDR70
EGFLAM
OSMR
RICTOR
PTGER4
CARD6
C7
C5orf51
FBXO4
GHR
LOC153684
NNT
MRPS30
PARP8
ISL1
PELO
ITGA2
FST
NDUFS4
HSPB3
SNX18
GZMK
GZMA
GPX8
SKIV2L2
DDX4
IL31RA
RPL41
MAP3K1
GPBP1
GAPT
RAB3C
PDE4D
PART1
NDUFAF2
ZSWIM6
RNF180
RGS7BP
PPWD1
NLN
ERBB2IP
SREK1
MAST4
PIK3R1
SLC30A5
CCNB1
CENPH
MRPS36
CDK7
RAD17
MARVELD2
OCLN
SMN1
SERF1A
BDP1
MCCC2
CARTPT
MAP1B
TNPO1
FCHO2
TMEM171
TMEM174
BTF3
UTP15
HEXB
HMGCR
POLK
SV2C
IQGAP2
F2R
F2RL1
S100Z
AGGF1
PDE8B
SCAMP1
BHMT2
BHMT
JMY
PAPD4
CMYA5
THBS4
SPZ1
ZFYVE16
MSH3
RASGRF2
CKMT2
ZCCHC9
ATG10
XRCC4
VCAN
COX7C
RASA1
POLR3G
NR2F1
FAM81B
ARSK
GPR150
RHOBTB3
C5orf27
CAST
ERAP2
LNPEP
RGMB
FAM174A
PAM
PPIP5K2
C5orf30
RAB9BP1
FER
MAN2A1
SLC25A46
TSLP
WDR36
CAMK4
DCP2
YTHDC2
KCNN2
AP3S1
DMXL1
TNFAIP8
PRR16
SRFBP1
SNCAIP
SNX2
SNX24
PRDM6
CSNK1G3
GRAMD3
PHAX
LMNB1
MEGF10
PRRC1
CTXN3
SLC12A2
ISOC1
ADAMTS19
CHSY3
LYRM7
IL3
CSF2
PDLIM4
SLC22A4
SLC22A5
C5orf56
RAD50
IL13
IL4
UQCRQ
LEAP2
AFF4
HSPA4
TCF7
UBE2B
SEC24A
CAMLG
TXNDC15
FBXL21
TGFBI
NPY6R
MYOT
PKD2L2
WNT8A
KIF20A
KDM3B
REEP2
EGR1
CTNNA1
MATR3
PAIP2
UBE2D2
CXXC5
PSD2
PURA
SLC4A9
ANKHD1
SLC35A4
TMCO6
IK
WDR55
PCDHA9
PCDHB1
PCDHB2
PCDHB7
PCDHB11
PCDHB12
PCDHB13
PCDHGC3
RELL2
KIAA0141
RNF14
NDFIP1
ARHGAP26
HMHB1
SH3RF2
TCERG1
STK32A
SCGB3A2
SPINK5
SPINK6
SPINK7
FBXO38
ADRB2
ABLIM3
AFAP1L1
GRPEL2
PCYOX1L
PPARGC1B
SLC26A2
HMGXB3
CDX1
SLC6A7
TCOF1
NDST1
SYNPO
MYOZ3
GPX3
GM2A
SLC36A1
G3BP1
GRIA1
SAP30L
LARP1
CNOT8
MRPL22
SGCD
ITK
CYFIP2
NIPAL4
THG1L
LSM11
UBLCP1
ADRA1B
TTC1
FABP6
PTTG1
GABRA6
GABRA1
GABRG2
CCNG1
HMMR
MAT2B
WWC1
RARS
DOCK2
FOXI1
KCNIP1
GABRP
RANBP17
TLX3
NPM1
FGF18
ERGIC1
RPL26L1
ATP6V0E1
BNIP1
CPEB4
MSX2
SFXN1
HRH2
CPLX2
ARL10
HIGD2A
FAF2
CDHR2
TSPAN17
UNC5A
ZNF346
FGFR4
NSD1
PRELID1
RGS14
SLC34A1
GRK6
PRR7
TMED9
B4GALT7
N4BP3
RMND5B
HNRNPAB
ZNF354B
ZFP2
ZNF354C
RUFY1
CANX
SQSTM1
CNOT6
BTNL8
BTNL3
BTNL9
TRIM41
CCDC127
EXOC3
SLC9A3
TPPP
ZDHHC11
BRD9
SLC12A7
TERT
CLPTM1L
SLC6A3
MRPL36
IRX4
IRX2
FLJ33360
MED10
NSUN2
FASTKD3
SEMA5A
FAM173B
CMBL
DAP
CTNND2
DNAH5
ANKH
ZNF622
FAM134B
MYO10
CDH18
CDH12
CDH10
CDH9
DROSHA
GOLPH3
MTMR12
ZFR
ADAMTS12
SLC45A2
RAD1
AGXT2
PRLR
CAPSL
UGT3A1
LMBRD2
RANBP3L
C5orf42
NUP155
GDNF
LIFR
FYB
TTC33
PRKAA1
RPL37
C6
PLCXD3
OXCT1
SEPP1
LOC648987
HMGCS1
CCL28
C5orf28
C5orf34
PAIP1
FGF10
HCN1
EMB
MOCS2
ARL15
CDC20B
CCNO
DHX29
SLC38A9
IL6ST
ANKRD55
MIER3
PLK2
DEPDC1B
ELOVL7
ERCC8
DIMT1
HTR1A
SREK1IP1
ADAMTS6
CENPK
TRIM23
SGTB
CCDC125
NAIP
MRPS27
ZNF366
FOXD1
ANKRA2
ENC1
GFM2
GCNT4
ANKRD31
COL4A3BP
F2RL2
WDR41
OTP
TBCA
AP3B1
LHFPL2
ARSB
HOMER1
MTX3
SERINC5
DHFR
ACOT12
RPS23
TMEM167A
HAPLN1
EDIL3
CCNH
TMEM161B
MEF2C
CETN3
MBLAC2
LYSMD3
ARRDC3
FAM172A
MCTP1
TTC37
SPATA9
GLRX
ELL2
PCSK1
ERAP1
LIX1
RIOK2
CHD1
ST8SIA4
SLCO4C1
SLCO6A1
GIN1
NUDT12
EFNA5
FBXL17
PJA2
STARD4
EPB41L4A
REEP5
MCC
TSSK1B
TRIM36
CCDC112
FEM1C
CDO1
ATG12
SEMA6A
DTWD2
LOX
PPIC
CEP120
ZNF608
ALDH7A1
3-Mar
HINT1
IRF1
IL5
KIF3A
8-Sep
SHROOM1
GDF9
ZCCHC10
FSTL4
C5orf15
VDAC1
CDKN2AIPNL
SAR1B
PITX1
H2AFY
NEUROG1
CXCL14
IL9
SMAD5-AS1
TRPC7
SPOCK1
KLHL3
HNRNPA0
FAM13B
NME5
BRD8
CDC23
GFRA3
CDC25C
ETF1
HSPA9
LRRTM2
SLC23A1
MZB1
TMEM173
NRG2
PFDN1
HBEGF
CD14
NDUFA2
TAF7
SLC25A2
DIAPH1
HDAC3
FCHSD1
ARAP3
PCDH1
PCDH12
GNPDA1
SPRY4
FGF1
NR3C1
YIPF5
PLAC8L1
LARS
DPYSL3
JAKMIP2
SPINK1
C5orf46
HTR4
IL17B
CSNK1A1
PDE6A
TIGD6
CSF1R
PDGFRB
CAMK2A
ARSI
CD74
RBM22
DCTN4
ZNF300
TNIP1
ANXA6
CCDC69
FAT2
SPARC
ATOX1
GLRA1
NMUR2
FAM114A2
HAND1
GEMIN5
TIMD4
HAVCR1
FAM71B
ADAM19
SOX30
CLINT1
EBF1
RNF145
IL12B
C1QTNF2
SLU7
ATP10B
GABRB2
SLIT3
KCNMB1
FBXW11
STK10
UBTD2
SH3PXD2B
DUSP1
NKX2-5
STC2
DRD1
KIAA1191
NOP16
CLTB
RNF44
GPRIN1
SNCB
HK3
UIMC1
LMAN2
F12
DBN1
PDLIM7
DOK3
DDX41
FAM193B
LOC202181
FAM153A
PROP1
NHP2
COL23A1
CLK4
ZNF354A
ADAMTS2
MGAT4B
RASGEF1C
MAPK9
GFPT2
SCGB3A1
FLT4
MGAT1
ZFP62
TRIM7
TRIM52
AHRR
PDCD6
CEP72
SRD5A1
MTRR
BASP1
KIF2A
IPO11
SMA4
PTCD2
NSA2
CRHBP
ATP6AP1L
RFESD
APC
SRP19
COMMD10
HSD17B4
FAM170A
ZNF474
SLC27A6
CDC42SE2
DDX46
C5orf24
PCBD2
CATSPER3
SMAD5
FAM53C
HARS2
ZMAT2
PCDHB3
PCDHB4
PCDHB5
PCDHB6
PCDHB8
PCDHB16
PCDHB9
PCDHB10
PCDHB14
PCDHB15
KCTD16
RBM27
POU4F3
MFAP3
GALNT10
HMP19
MAML1
LTC4S
LOC728613
TAS2R1
11-Mar
AMACR
C1QTNF3
C9
DAB2
ESM1
CD180
FAM169A
ZBED3
DMGDH
SSBP2
TMEM232
PGGT1B
FBN2
RAPGEF6
FNIP1
ACSL6
SKP1
PPP2CA
CDKL3
TIFAB
LECT2
SIL1
DNAJC18
SRA1
APBB3
DND1
HARS
PRELID2
PPP2R2B
SH3TC2
RPS14
HAVCR2
MED7
PWWP2A
CCNJL
NUDCD2
PANK3
LCP2
RAB24
MXD3
GRM6
HNRNPH1
C5orf45
TBC1D9B
RNF130
GNB2L1
DUSP22
IRF4
FOXQ1
FOXF2
FOXC1
WRNIP1
RIPK1
BPHL
PSMG4
FAM50B
PRPF4B
CDYL
FARS2
LY86
RREB1
RIOK1
DSP
SNRNP48
BMP6
GCNT2
PAK1IP1
EDN1
PHACTR1
SIRT5
NOL7
RNF182
CD83
JARID2
MYLIP
GMPR
RBM24
CAP2
FAM8A1
KDM1B
RNF144B
ID4
E2F3
CDKAL1
SOX4
HDGFL1
NRSN1
KAAG1
MRS2
ALDH5A1
ACOT13
GMNN
LRRC16A
SCGN
HIST1H2BA
SLC17A4
TRIM38
HIST1H3A
HIST1H4A
HIST1H3C
HIST1H1C
HIST1H2AC
HIST1H1E
HIST1H2BD
HIST1H2BE
HIST1H4E
HIST1H2AE
HIST1H3E
HIST1H4F
HIST1H2BH
BTN3A2
BTN2A2
BTN3A1
BTN2A3P
BTN3A3
BTN2A1
BTN1A1
HMGN4
ABT1
PRSS16
HIST1H2BM
HIST1H4J
HIST1H2AL
HIST1H2BO
OR2B6
ZNF165
ZSCAN16
NKAPL
ZKSCAN3
GPX5
OR2J3
OR2J2
OR14J1
OR12D2
OR10C1
OR2H1
OR2H2
MOG
HLA-F
HLA-G
HLA-A
HCG9
HLA-J
PPP1R11
TRIM40
TRIM15
HLA-E
PRR3
ABCF1
C6orf136
TUBB
DDR1
DPCR1
PSORS1C1
TCF19
HCG27
HCG26
MICB
NFKBIL1
LTA
TNF
LST1
AIF1
PRRC2A
APOM
C6orf25
MSH5
HSPA1A
C6orf48
SKIV2L
STK19
RNF5
HLA-DRA
HLA-DQA1
BRD2
HLA-DPB1
HLA-DPB2
SLC39A7
HSD17B8
RING1
RPS18
B3GALT4
KIFC1
PHF1
ITPR3
HMGA1
PACSIN1
SNRPC
UHRF1BP1
ANKS1A
SCUBE3
ZNF76
DEF6
PPARD
FANCE
RPL10A
LHFPL5
MAPK14
MAPK13
BRPF3
PNPLA1
KCTD20
SRSF3
CDKN1A
C6orf89
PI16
FGD2
PIM1
TBC1D22B
RNF8
ZFAND3
DNAH8
GLP1R
DAAM2
TDRG1
TSPO2
APOBEC2
TREML4
NCR2
FOXP4
MDFI
BYSL
TAF8
GUCA1A
HCRP1
UBR2
PTCRA
CNPY3
GNMT
PPP2R5D
KLHDC3
KLC4
PTK7
SRF
CUL9
TTBK1
SLC22A7
ABCC10
TJAP1
POLR1C
POLH
MAD2L1BP
RSPH9
VEGFA
C6orf223
TMEM63B
CAPN11
SLC29A1
HSP90AB1
CDC5L
RUNX2
ENPP4
SLC25A27
TDRD6
MEP1A
CD2AP
OPN5
CENPQ
C6orf141
TFAP2D
TFAP2B
IL17A
PAQR8
EFHC1
LOC730101
TMEM14A
FBXO9
LRRC1
TINAG
FAM83B
HCRTR2
BEND6
KIAA1586
ZNF451
BAG2
COL19A1
FAM135A
SMAP1
OGFRL1
RIMS1
KCNQ5
DDX43
MTO1
CD109
SENP6
MYO6
IRAK1BP1
SH3BGRL2
TTK
BCKDHB
TPBG
DOPEY1
RWDD2A
PRSS35
RIPPLY2
MRAP2
NT5E
HTR1E
ZNF292
C6orf163
ORC3
SPACA1
PNRC1
PM20D2
ANKRD6
CASP8AP2
GJA10
BACH2
MANEA
FUT9
UFL1
FHL5
KLHL32
POU3F2
PRDM13
GRIK2
LIN28B
PRDM1
AIM1
QRSL1
C6orf203
SOBP
NR2E1
LACE1
FOXO3
ARMC2
SMPD2
MICAL1
FIG4
GPR6
CDC40
AMD1
GTF3C6
RPF2
SLC16A10
KIAA1919
WISP3
MARCKS
FLJ34503
NT5DC1
FAM26F
FAM26E
FAM26D
RWDD1
KPNA5
RFX6
VGLL2
DCBLD1
NUS1
SLC35F1
BRD7P3
PLN
ASF1A
GJA1
HSF2
PKIB
FABP7
SMPDL3A
CLVS2
NKAIN2
RNF217
TPD52L1
HEY2
NCOA7
HINT3
TRMT11
RSPO3
RNF146
C6orf58
LAMA2
L3MBTL3
TMEM200A
AKAP7
ARG1
ENPP3
ENPP1
TAAR9
TAAR8
RPS12
EYA4
TCF21
TBPL1
MYB
PDE7B
PEX7
SLC35D3
TNFAIP3
HEBP2
CCDC28A
HECA
VTA1
AIG1
PHACTR2
HYMAI
STX11
UTRN
GRM1
RAB32
STXBP5
SASH1
UST
TAB2
SUMO4
PCMT1
ULBP2
ULBP1
PPP1R14C
IYD
PLEKHG1
MTHFD1L
AKAP12
ESR1
MYCT1
VIP
OPRM1
CLDN20
ARID1B
ZDHHC14
SYNJ2
GTF2H5
TMEM181
SYTL3
FNDC1
WTAP
ACAT2
MRPL18
PNLDC1
MAS1
IGF2R
SLC22A1
SLC22A3
PLG
MAP3K4
PACRG
QKI
UNC93A
TTLL2
MLLT4
KIF25
SMOC2
C6orf120
LOC100131532
FAM120B
TBP
EXOC2
HUS1B
MYLK4
SERPINB6
TUBB2A
TUBB2B
ECI2
RPP40
LYRM4
NRN1
F13A1
SLC35B3
TFAP2A
C6orf52
MAK
GCM2
ELOVL2
NEDD9
GFOD1
RANBP9
DTNBP1
ATXN1
NUP153
KIF13A
TPMT
DEK
MBOAT1
PRL
DCDC2
GPLD1
KIAA0319
TDP2
C6orf62
CMAHP
SLC17A1
SLC17A3
SLC17A2
HIST1H1A
HIST1H3B
HIST1H2AB
HIST1H1T
HIST1H4D
HIST1H2BG
HIST1H1D
HIST1H4G
HIST1H3F
HIST1H3G
HIST1H4H
ZNF322
HIST1H2BJ
HIST1H2BK
POM121L2
ZNF204P
ZNF184
HIST1H2BL
HIST1H2AJ
HIST1H2AK
HIST1H1B
HIST1H3I
HIST1H4L
HIST1H2AM
OR2B2
ZKSCAN4
ZSCAN12
ZSCAN23
TRIM27
ZNF311
OR2W1
OR12D3
MAS1L
ZFP57
HCG4
RNF39
TRIM31
TRIM10
TRIM26
HCG18
GNL1
PPP1R10
DHX16
NRM
MDC1
FLOT1
IER3
SFTA2
C6orf15
CDSN
PSORS1C2
CCHCR1
POU5F1
PSORS1C3
LTB
NCR3
BAG6
C6orf47
LY6G5C
LY6G6C
VARS
LSM2
HSPA1L
NEU1
SLC44A4
EHMT2
ZBTB12
FKBPL
AGPAT1
AGER
PBX2
C6orf10
BTNL2
HLA-DQB1
HLA-DQB2
PSMB8
TAP1
HLA-DOA
HLA-DPA1
COL11A2
RXRB
VPS52
WDR46
RGL2
TAPBP
ZBTB22
CUTA
BAK1
IP6K3
LEMD2
MLN
GRM4
C6orf1
SPDEF
C6orf106
TAF11
TCP11
TEAD3
TULP1
FKBP5
CLPS
SRPK1
SLC26A8
ETV7
PXT1
STK38
PPIL1
MTCH1
TMEM217
MDGA1
BTBD9
GLO1
KCNK5
KCNK17
KCNK16
KIF6
LRFN2
TREML1
TREM2
TREML2
TREM1
TFEB
PGC
FRS3
USP49
MED20
CCND3
C6orf132
GUCA1B
MRPS10
TRERF1
PRPH2
TBCC
PEX6
MEA1
CUL7
MRPL2
DLK2
YIPF3
XPO5
GTPBP2
MRPS18A
MRPL14
NFKBIE
TCTE1
AARS2
SUPT3H
CLIC5
ENPP5
RCAN2
CYP39A1
PLA2G7
TNFRSF21
MUT
RHAG
CRISP2
CRISP3
PGK2
CRISP1
DEFB114
PKHD1
IL17F
MCM3
TRAM2
GSTA1
GSTA4
ICK
GCM1
ELOVL5
KLHL31
HMGCLL1
BMP5
COL21A1
DST
RAB23
KHDRBS2
LGSN
EYS
LMBRD1
COL9A1
B3GAT2
DPPA5
EEF1A1
SLC17A5
COL12A1
COX7A2
TMEM30A
IMPG1
HTR1B
PHIP
HMGN3
LCA5
ELOVL4
IBTK
PGM3
ME1
SNAP91
CGA
RARS2
AKIRIN2
CNR1
RNGTT
GABRR1
GABRR2
UBE2J1
RRAGD
LYRM2
MDN1
MAP3K7
EPHA7
GPR63
NDUFAF4
FBXL4
COQ3
PNISR
USP45
CCNC
MCHR2
SIM1
ASCC3
HACE1
BVES
POPDC3
PREP
ATG5
RTN4IP1
CD24
BEND3
PDSS2
SCML4
SEC63
SNX3
SESN1
CD164
PPIL6
WASF1
DDO
SLC22A16
CDK19
REV3L
TRAF3IP2
FYN
TUBE1
LAMA4
HDAC2
HS3ST5
FRK
COL10A1
TSPYL4
TSPYL1
ZUFSP
FAM162B
GPRC6A
MCM9
FAM184A
MAN1A1
SERINC1
TRDN
HDDC2
ECHDC1
PTPRK
ARHGAP18
SAMD3
EPB41L2
MED23
CTGF
MOXD1
STX7
TAAR5
TAAR3
TAAR2
TAAR1
VNN1
VNN3
VNN2
SLC2A12
SGK1
ALDH8A1
HBS1L
AHI1
BCLAF1
MAP7
MAP3K5
IL20RA
IL22RA2
IFNGR1
OLIG3
PERP
PBOV1
REPS1
CITED2
NMBR
HIVEP2
ADAT2
FUCA2
PLAGL1
SF3B5
EPM2A
FBXO30
SHPRH
ZC3H12D
PPIL4
KATNA1
LATS1
NUP43
RAET1E
ULBP3
ZBTB2
RMND1
SYNE1
FBXO5
MTRF1L
RGS17
NOX3
SERAC1
DYNLT1
EZR
RSPH3
TAGAP
SOD2
SLC22A2
LPAL2
LPA
AGPAT4
PARK2
C6orf118
T
PRR18
SFT2D1
FAM103A1
GPR31
TCP10
FRMD1
DACT2
THBS2
WDR27
TCTE3
DLL1
PSMB1
PDCD2
NQO2
C6orf201
TMEM14C
TMEM14B
SYCP2L
HIVEP1
HFE
HIST1H2AG
HIST1H4I
ZNF391
PGBD1
ZNRD1
MRPS18B
ATAT1
GTF2H4
VARS2
MICA
HCP5
LY6G6D
C2
CFB
PSMB9
SYNGAP1
ZBTB9
NFYA
RPL7L1
TMEM151B
SPATS1
PRIM2
PTP4A1
PHF3
CYB5R4
SLC35A1
DSE
PEX3
LTV1
SAMD5
SCAF8
TIAM2
SNX9
TULP4
FGFR1OP
CCR6
GMDS
SERPINB1
SERPINB9
SLC22A23
SSR1
CAGE1
EEF1E1
TBC1D7
FAM65B
HIST1H2BB
HIST1H2BC
OR5V1
OR11A1
GABBR1
HLA-C
HLA-B
ATP6V1G2
LY6G6E
DDAH2
CLIC1
TNXB
ATF6B
GPSM3
NOTCH4
HLA-DRB6
HLA-DRB1
HLA-DOB
TAP2
HLA-DMB
HLA-DMA
DAXX
RPS10
NUDT3
CPNE5
MOCS1
UNC5CL
CRIP3
ZNF318
GSTA3
GCLC
LINC00472
KHDC1L
FILIP1
FAM46A
TBX18
SNX14
SYNCRIP
OSTM1
ZBTB24
ROS1
GOPC
TXLNB
LRP11
IPCEF1
CNKSR3
TFB1M
PDE10A
RPS6KA2
RNASET2
PHF10
FAM20C
CYP2W1
GPR146
INTS1
MAFK
ELFN1
NUDT1
EIF3B
LFNG
IQCE
TTYH3
SDK1
FOXK1
WIPI2
SLC29A4
FSCN1
CCZ1
AIMP2
USP42
RAC1
ZDHHC4
C7orf26
C1GALT1
MIOS
NXPH1
PHF14
TMEM106B
SCIN
ARL4A
BZW2
TSPAN13
AHR
HDAC9
RPL21
ITGB8
ABCB5
SP4
DNAH11
IL6
KLHL7
NUPL2
GPNMB
CCDC126
STK31
NPY
MPP6
NFE2L3
CBX3
SNX10
LOC441204
EVX1
TAX1BP1
JAZF1
CREB5
PRR15
WIPF3
PLEKHA8
DKFZP586I1420
GARS
ADCYAP1R1
CCDC129
PPP1R17
AVL9
FKBP9
BBS9
BMPER
7-Sep
EEPD1
ANLN
STARD3NL
POU6F2
RALA
CDK13
MRPL32
HECW1
STK17A
BLVRA
UBE2D4
SPDYE1
DBNL
AEBP1
YKT6
OGDH
ZMIZ2
PPIA
MYO1G
CCM2
RAMP3
ADCY1
IGFBP1
C7orf69
C7orf57
UPP1
ABCA13
CDC14C
VWC2
IKZF1
VSTM2A
EGFR
LANCL2
CCT6A
SUMF2
ZNF92
VKORC1L1
TPST1
TYW1
STAG3L4
AUTS2
WBSCR17
POM121
FKBP6
FZD9
VPS37D
WBSCR22
CLDN4
WBSCR28
ELN
LIMK1
EIF4H
LAT2
CLIP2
GTF2IRD1
GTF2I
NCF1
GTF2IRD2B
RHBDD2
POR
MDH2
HSPB1
DTX2
UPK3B
PTPN12
RSBN1L
PHTF2
GNAI1
CD36
GRM3
DMTF1
CROT
RUNDC3B
DBF4
ADAM22
ZNF804B
STEAP1
STEAP2
FZD1
AKAP9
ANKIB1
GNGT1
GNG11
COL1A2
CASD1
PEG10
PPP1R9A
ASB4
DYNC1I1
DLX6
TAC1
LMTK2
NPTX2
BUD31
CPSF4
ZKSCAN5
CYP3A43
ZKSCAN1
ZSCAN21
COPS6
AP4M1
CNPY4
MBLAC1
MEPCE
AGFG2
FBXO24
PCOLCE
MOSPD3
GNB2
POP7
EPO
ZAN
SLC12A9
TRIP6
SRRT
MUC3A
MUC12
MUC17
TRIM56
SERPINE1
AP1S1
ZNHIT1
CUX1
SH2B2
ORAI2
LRWD1
SPDYE2
LRRC17
ARMC10
PMPCB
PSMC2
LHFPL3
RINT1
PIK3CG
PRKAR2B
HBP1
GPR22
DUS4L
SLC26A4
CBLL1
DLD
DNAJB9
LRRN3
ZNF277
FOXP2
MDFIC
TES
CAV2
CAV1
MET
CAPZA2
LSM8
ANKRD7
KCND2
ING3
WNT16
PTPRZ1
ASB15
LMOD2
SPAM1
SND1
LEP
FAM71F2
FAM71F1
CALU
CCDC136
FLNC
ATP6V1F
IRF5
TSPAN33
SMO
AHCYL2
NRF1
KLHDC10
CPA2
CPA4
CPA5
CPA1
MEST
COPG2IT1
MKLN1
FLJ40288
EXOC4
LRGUK
AKR1B10
BPGM
CALD1
AGBL3
TMEM140
NUP205
CHRM2
TRIM24
TTC26
UBN2
TBXAS1
AGK
TAS2R3
TAS2R4
TAS2R5
EPHB6
C7orf34
PIP
TAS2R39
TAS2R40
GSTK1
TMEM139
CASP2
CLCN1
ZYX
TAS2R41
OR2F2
OR2F1
OR6B1
ARHGEF5
CNTNAP2
C7orf33
CUL1
ZNF398
ZNF282
ZNF212
KRBA1
SSPO
ZNF862
ATP6V0E2
LRRC61
GIMAP8
GIMAP7
GIMAP4
GIMAP2
TMEM176A
NOS3
ABCB8
SLC4A2
AGAP3
CHPF2
NUB1
GALNTL5
GALNT11
ACTR3B
DPP6
HTR5A
INSIG1
EN2
RBM33
RNF32
NOM1
UBE3C
DNAJB6
PDGFA
PRKAR1B
C7orf50
ZFAND2A
MICALL2
TMEM184A
PSMG3
MAD1L1
FTSJ2
GNA12
CARD11
PAPOLB
MMD2
TNRC18
FBXL18
ACTB
RNF216
PMS2
EIF2AK1
CYTH3
ZNF12
COL28A1
RPA3
ICA1
NDUFA4
THSD7A
VWDE
ETV1
DGKB
MEOX2
SOSTDC1
ANKMY2
AGR2
AGR3
SNX13
PRPS1L1
FERD3L
TWISTNB
TMEM196
SP8
CDCA7L
RAPGEF5
LOC541472
IGF2BP3
TRA2A
DFNA5
OSBPL3
CYCS
C7orf31
NPVF
HNRNPA2B1
KIAA0087
HOXA1
HOXA2
HOXA5
HOXA7
HOXA10
HOXA11
HOXA13
HIBADH
TRIL
CPVL
SCRN1
FKBP14
NOD1
CRHR2
NEUROD6
PDE1C
LSM5
KBTBD2
RP9P
RP9
DPY19L1
TBX20
HERPUD2
KIAA0895
AOAH
ELMO1
SFRP4
AMPH
VPS41
INHBA
GLI3
POLR2J4
PGAM2
POLM
POLD2
MYL7
GCK
CAMK2B
NUDCD3
NPC1L1
DDX56
TMED4
H2AFV
PURB
NACAD
TBRG4
IGFBP3
TNS3
HUS1
PKD1L1
FIGNL1
DDC
GRB10
COBL
SEC61G
VOPP1
PSPH
PHKG1
CHCHD2
ZNF680
GUSB
SBDS
PMS2P4
CALN1
NSUN5
TRIM50
BAZ1B
BCL7B
TBL2
MLXIPL
DNAJC30
STX1A
ABHD11
CLDN3
WBSCR27
RFC2
WBSCR16
POM121C
HIP1
CCL26
CCL24
TMEM120A
STYXL1
YWHAG
POMZP3
FGL2
TMEM60
MAGI2
GNAT3
SEMA3C
HGF
CACNA2D1
PCLO
SEMA3E
SEMA3A
SEMA3D
KIAA1324L
TP53TG1
ABCB4
ABCB1
SLC25A40
SRI
KRIT1
PEX1
FAM133B
CDK6
SAMD9
SAMD9L
HEPACAM2
CALCR
TFPI2
BET1
SGCE
PON1
PON3
PON2
PDK4
SLC25A13
DLX5
ASNS
OCM2
TECPR1
BAIAP2L1
TMEM130
SMURF1
PDAP1
ZNF394
CYP3A5
CYP3A7
CYP3A4
AZGP1
ZNF3
MCM7
TAF6
C7orf43
GAL3ST4
GPC2
GATS
PMS2P1
ZCWPW1
TFR2
ACTL6B
GIGYF1
EPHB4
UFSP1
VGF
MOGAT3
PLOD3
CLDN15
FIS1
MYL10
ALKBH4
POLR2J
FBXL13
NAPEPLD
DPY19L2P2
DNAJC2
RELN
ORC5
SRPK2
PUS7
ATXN7L1
SYPL1
NAMPT
COG5
SLC26A3
LAMB1
LAMB4
NRCAM
IMMP2L
DOCK4
TMEM168
C7orf60
GPR85
WNT2
ASZ1
CTTNBP2
TSPAN12
FAM3C
AASS
CADPS2
RNF133
RNF148
TAS2R16
SLC13A1
IQUB
WASL
GPR37
POT1
GRM8
PAX4
LRRC4
OPN1SW
TNPO3
UBE2H
ZC3HC1
TMEM209
CEP41
KLF14
PODXL
PLXNA4
CHCHD3
SLC35B4
AKR1B1
C7orf49
WDR91
CNOT4
SLC13A4
LUZP6
PTN
DGKI
CREB3L2
SVOPL
ATP6V0A4
KIAA1549
ZC3HAV1L
ZC3HAV1
KLRG2
HIPK2
PARP12
MKRN1
DENND2A
MRPS33
KIAA1147
PRSS37
CLEC5A
TAS2R38
TRPV6
TRPV5
KEL
OR6W1P
FAM131B
EPHA1
NOBOX
TPK1
EZH2
PDIA4
ZNF786
ZNF425
ZNF777
ZNF746
ZNF467
RARRES2
GIMAP6
TMEM176B
KCNH2
ATG9B
CDK5
FASTK
TMUB1
GBX1
ASB10
ABCF2
SMARCD3
WDR86
CRYGN
RHEB
PRKAG2
XRCC2
PAXIP1
CNPY1
SHH
LMBR1
MNX1
PTPRN2
NCAPG2
VIPR2
SUN1
CHST12
AMZ1
RBAK
GLCCI1
CHN2
ZNRF2
INMT
AQP1
GHRHR
EPDR1
ZNF713
MRPS17
GBAS
ZNF107
ZNF138
ZNF273
ASL
CRCP
KCTD7
RABGEF1
DTX2P1-UPK3BP1-PMS2P11
CCDC146
GTPBP10
CLDN12
CDK14
GATAD1
BRI3
TRRAP
MYH16
ARPC1A
ARPC1B
ZNF789
ZNF655
STAG3
PVRIG
PILRA
BCAP29
IFRD1
CFTR
HYAL4
ARF5
FSCN3
HILPDA
METTL2B
AKR1D1
ADCK2
NDUFB2
SSBP1
MGAM
PRSS1
PRSS2
ZNF783
LOC155060
REPIN1
ZNF775
WDR60
ADAP1
COX19
SNX8
RADIL
DAGLB
KDELR2
TWIST1
MACC1
FAM126A
SKAP2
HOXA3
HOXA4
HOXA6
GGCT
C7orf25
PSMA2
URGCP
ZPBP
LOC441242
STAG3L3
STEAP4
CYP51A1
SHFM1
ATP5J2
TRIM4
C7orf61
TSC22D4
LRCH4
ACHE
PNPLA8
THAP5
PPP1R3A
TFEC
NDUFA5
ZNF800
GCC1
MGC27345
RBM28
IMPDH1
SLC37A3
BRAF
C7orf13
ZNF596
FBXO25
DLGAP2
ARHGEF10
KBTBD11
MYOM2
MCPH1
AGPAT5
SPAG11A
DEFB103A
CLDN23
ERI1
TNKS
MSRA
C8orf74
MTMR9
BLK
GATA4
NEIL2
FDFT1
C8orf48
TUSC3
ZDHHC2
VPS37A
SLC7A2
PDGFRL
PCM1
NAT1
NAT2
SH2D4A
INTS10
LPL
ATP6V1B2
XPO7
NPM2
FGF17
FAM160B2
BMP1
POLR3D
PIWIL2
SLC39A14
PPP3CC
RHOBTB2
TNFRSF10C
CHMP7
R3HCC1
SLC25A37
ADAM28
ADAMDEC1
ADAM7
NEFM
DOCK5
CDCA2
PPP2R2A
BNIP3L
DPYSL2
PTK2B
EPHX2
SCARA3
ESCO2
ELP3
PNOC
FZD3
RBPMS
WRN
NRG1
MAK16
UNC5D
ZNF703
ERLIN2
PROSC
EIF4EBP1
ASH2L
BAG4
DDHD2
LETM2
TACC1
PLEKHA2
HTRA4
ADAM9
ADAM32
ADAM5
ADAM18
IDO1
IDO2
C8orf4
GOLGA7
GINS4
AP3M2
IKBKB
POLB
VDAC3
CHRNB3
HGSNAT
MCM4
UBE2V2
C8orf22
SNTG1
NPBWR1
RGS20
MRPL15
SOX17
RP1
XKR4
TGS1
LYN
CHCHD7
UBXN2B
SDCBP
RAB2A
CHD7
NKAIN3
YTHDF3
BHLHE22
DNAJC5B
TRIM55
CSPP1
PREX2
C8orf34
SULF1
KCNB2
TERF1
RDH10
TMEM70
LY96
GDAP1
PI15
CRISPLD1
HNF4G
ZFHX4
PKIA
STMN2
ZBTB10
FABP5
CHMP4C
RALYL
LRRCC1
E2F5
CA3
CA2
ATP6V0D2
WWP1
CPNE3
CNBD1
RIPK2
OSGIN2
DECR1
NECAB1
OTUD6B
FAM92A1
TMEM67
PDP1
ESRP1
DPY19L4
INTS8
PLEKHF2
PTDSS1
SDC2
MTDH
LAPTM4B
POP1
KCNS2
OSR2
VPS13B
POLR2K
SPAG1
NACAP1
GRHL2
ODF1
ATP6V1C1
BAALC
FZD6
CTHRC1
DCAF13
RIMS2
OXR1
TRHR
ENY2
PKHD1L1
EBAG9
UTP23
SLC30A8
MED30
COLEC10
MAL2
NOV
DEPTOR
COL14A1
ZHX2
FAM83A
FAM91A1
TRMT12
RNF139
NDUFB9
ZNF572
SQLE
NSMCE2
TRIB1
MYC
EFR3A
PHF20L1
TG
WISP1
C8orf17
CHRAC1
DENND3
PTP4A3
PSCA
LY6K
GML
C8orf31
GPIHBP1
ZNF696
RHPN1
GSDMD
TIGD5
ZNF623
BREA2
MAPK15
SCRIB
GRINA
SPATC1
EXOSC4
GPAA1
CYC1
MAF1
HSF1
ADCK5
KIFC2
GPT
MFSD3
LRRC14
ZNF517
ZNF7
C8orf33
RPL23AP53
FAM87A
ERICH1
CSMD1
ANGPT2
DEFB1
DEFA6
DEFA4
DEFA5
DEFB107A
MFHAS1
PPP1R3B
RP1L1
XKR6
FAM167A
CTSB
FAM86B1
LONRF1
SGCZ
FGF20
MTMR7
MTUS1
FGL1
ASAH1
PSD3
CSGALNACT1
SLC18A1
LZTS1
GFRA2
DOK2
NUDT18
HR
REEP4
LGI3
PHYHIP
BIN3
EGR3
PEBP4
TNFRSF10B
TNFRSF10D
TNFRSF10A
ENTPD4
NKX3-1
STC1
NEFL
GNRH1
KCTD9
EBF2
PNMA2
STMN4
TRIM35
CHRNA2
CLU
CCDC25
PBK
SCARA5
INTS9
KIF13B
DUSP4
GSR
PPP2CB
TEX15
PURG
RNF122
DUSP26
LSM12
BRF2
RAB11FIP1
GOT1L1
ADRB3
STAR
LSM1
FGFR1
TM2D2
ADAM3A
ADAM2
ZMAT4
SFRP1
NKX6-3
ANK1
KAT6A
PLAT
DKK4
SLC20A2
CHRNA6
THAP1
RNF170
CEBPD
PRKDC
EFCAB1
SNAI2
PXDNL
PCMTD1
ST18
RB1CC1
OPRK1
ATP6V1H
TCEA1
LYPLA1
TMEM68
RPS20
MOS
PLAG1
SDR16C5
IMPAD1
CYP7A1
NSMAF
TOX
CA8
ASPH
GGH
TTPA
CYP7B1
ARMC1
PDE7A
CRH
MYBL1
PTTG3P
ARFGEF1
CPA6
SLCO5A1
PRDM14
NCOA2
TRAM1
LACTB2
EYA1
MSC
TRPA1
TCEB1
JPH1
PEX2
IL7
HEY1
ZNF704
PAG1
PMP2
FABP4
IMPA1
SNX16
C8orf59
CA1
PSKH2
SLC7A13
CNGB3
MMP16
NBN
CALB1
TMEM64
TMEM55A
RUNX1T1
RBM12B
CDH17
GEM
RAD54B
KIAA1429
CCNE2
TP53INP1
C8orf37
UQCRB
TSPYL5
RPL30
HRSP12
NIPAL2
STK3
COX6C
RGS22
FBXO43
RNF19A
ANKRD46
SNX31
ZNF706
NCALD
RRM2B
UBR5
KLF10
SLC25A32
DPYS
LRP12
ABRA
ANGPT1
RSPO2
TMEM74
NUDCD1
SYBU
KCNV1
CSMD3
TRPS1
EIF3H
RAD21
EXT1
SAMD12
TNFRSF11B
ENPP2
TAF2
DSCC1
MRPL13
SNTB1
HAS2
DERL1
ATAD2
FBXO32
ANXA13
TATDN1
MTSS1
KIAA0196
FAM84B
GSDMC
FAM49B
ASAP1
ADCY8
KCNQ3
LRRC6
SLA
NDRG1
ST3GAL1
ZFAT
FAM135B
COL22A1
KCNK9
TRAPPC9
PTK2
SLC45A4
GPR20
TSNARE1
ARC
SLURP1
LYNX1
LY6D
CYP11B1
CYP11B2
LY6H
TOP1MT
ZC3H3
EEF1D
PYCRL
TSTA3
FAM83H
PUF60
EPPK1
PLEC
PARP10
OPLAH
SHARPIN
SCRT1
BOP1
DGAT1
CPSF1
SLC39A4
VPS28
TONSL
CYHR1
FOXH1
RECQL4
ZNF251
ZNF34
RPL8
ZNF250
ZNF16
CLN8
TDH
SFTPC
SORBS3
PDLIM2
C8orf58
EXTL3
HMBOX1
LEPROTL1
DCTN6
UBXN8
HOOK3
FNTA
FAM110B
MTFR1
RRS1
ADHFE1
C8orf46
C8orf44
CA13
SLC26A7
ZFPM2
MTBP
WDYHV1
KHDRBS3
LY6E
ZFP41
GLI4
PPP1R16A
SOX7
PINX1
DLC1
MSR1
CNOT7
ADRA1A
ZNF395
FBXO16
GTF2E2
FUT10
TTI2
WHSC1L1
PENK
VCPIP1
COPS5
STAU2
UBE2W
MRPS28
TPD52
ZFAND1
PABPC1
YWHAZ
AZIN1
EIF3E
ZHX1
TMEM65
HHLA1
TMEM71
JRK
FBXL6
COMMD5
DOCK8
KANK1
DMRT1
DMRT3
DMRT2
SMARCA2
VLDLR
KCNV2
SLC1A1
CDC37L1
RCL1
JAK2
INSL4
CD274
PDCD1LG2
MLANA
IL33
TPD52L3
UHRF2
KDM4C
TYRP1
SNAPC3
CNTLN
SH3GL2
ADAMTSL1
RRAGA
DENND4C
DMRTA1
IFT74
TEK
IFNK
ACO1
DNAJA1
SPINK4
CHMP5
NFX1
NOL6
ANKRD18B
ANXA2P2
PRSS3
UBE2R2
UBAP1
NUDT2
DNAI1
DNAJB5
C9orf131
UNC13B
RUSC2
TESK1
CCDC107
CA9
CREB3
RGP1
NPR2
TMEM8B
HRCT1
RECK
GLIPR2
CCIN
CLTA
MELK
ZCCHC7
GRHPR
FRMPD1
DCAF10
ALDH1B1
ZNF658
PIP5K1B
FAM122A
FXN
TJP2
FAM189A2
C9orf135
MAMDC2
SMC5
C9orf85
GDA
TMC1
ANXA1
RORB
OSTF1
PCSK5
VPS13A
GNAQ
CEP78
PSAT1
TLE4
RMI1
NTRK2
NAA35
DAPK1
SPIN1
NXNL2
C9orf47
CKS2
SECISBP2
SEMA4D
GADD45G
SYK
CENPP
FGD3
SUSD3
WNK2
FAM120A
PHF2
PTPDC1
ZNF169
C9orf3
HABP4
TDRD7
TMOD1
NCBP1
FOXE1
ANP32B
NANS
GALNT12
COL15A1
TGFBR1
SEC61B
NR4A3
STX17
INVS
MURC
ZNF189
RNF20
CYLC2
SMC2
NIPSNAP3A
SLC44A1
FSD1L
FKTN
TMEM38B
TAL2
ZNF462
RAD23B
ACTL7A
FAM206A
MUSK
ZNF483
UGCG
HSDL2
KIAA1958
SNX30
SLC31A2
SLC31A1
PRPF4
BSPRY
C9orf43
RGS3
ZNF618
COL27A1
ATP6V1G1
C9orf91
1-Dec
PAPPA
TRIM32
TLR4
CNTRL
DAB2IP
MORN5
PTGS1
OR1J2
OR1J4
OR1Q1
GPR21
CRB2
LHX2
NEK6
GPR144
OLFML2A
WDR38
ARPC5L
RABEPK
GAPVD1
PBX3
LMX1B
ZBTB43
ZBTB34
RALGPS1
SLC2A8
ZNF79
LRSAM1
STXBP1
TTC16
FPGS
FAM102A
SLC25A25
LCN2
C9orf16
DNM1
COQ4
SLC27A4
CERCAM
ODF2
SET
PKN3
TBC1D13
ENDOG
LRRC8A
FAM73B
DOLPP1
PPP2R4
PRRX2
TOR1B
USP20
GPR107
NCS1
ASS1
FUBP3
PRDM12
EXOSC2
ABL1
LAMC3
AIF1L
NUP214
POMT1
NTNG2
BARHL1
GTF3C4
C9orf9
GFI1B
GTF3C5
RPL7A
SURF2
ADAMTS13
ADAMTSL2
DBH
LINC00094
WDR5
RXRA
COL5A1
FCN2
OLFM1
C9orf62
PPP1R26
MRPS2
LCN1
OBP2A
PAEP
GPSM1
PMPCA
C9orf163
EGFL7
FAM69B
TRAF2
C8G
C9orf142
UAP1L1
MAN1B1
SSNA1
NDOR1
TUBB4B
C9orf173
NOXA1
MRPL41
ARRDC1
EHMT1
CACNA1B
TUBBP5
WASH1
FOXD4
C9orf66
RFX3
GLIS3
AK3
INSL6
RLN2
RLN1
ERMP1
RANBP6
GLDC
PTPRD
MPDZ
NFIB
ZDHHC21
CER1
FREM1
TTC39B
PSIP1
BNC2
MGC24103
HAUS6
RPS6
SLC24A2
MLLT3
IFNB1
IFNW1
IFNA21
IFNA4
IFNA7
IFNA14
IFNA5
IFNA2
IFNE
ELAVL2
TUSC1
PLAA
LRRC19
MOB3B
C9orf72
LINGO2
DDX58
TOPORS
NDUFB6
TAF1L
SMU1
B4GALT1
BAG1
AQP7
AQP3
UBAP2
KIF24
KIAA1161
C9orf24
ENHO
CNTFR
DCTN3
SIGMAR1
CCL27
CCL19
CCL21
VCP
FANCG
PIGO
STOML2
CD72
SIT1
TPM2
TLN1
GBA2
SPAG8
HINT2
OR2S2
GNE
PAX5
ZBTB5
IGFBPL1
ANKRD18A
KGFLP2
PRKACG
APBA1
PTAR1
KLF9
TRPM3
TMEM2
C9orf57
ZFAND5
TRPM6
C9orf40
RFK
PRUNE2
GNA14
TLE1
RASEF
FRMD3
UBQLN1
GKAP1
KIF27
C9orf64
HNRNPK
SLC28A3
AGTPBP1
GOLM1
ISCA1
ZCCHC6
GAS1
CDK20
SHC3
DIRAS2
AUH
NFIL3
ROR2
SPTLC1
IARS
NOL8
OGN
OMD
ASPN
ECM2
IPPK
BICD2
ZNF484
NINJ1
FAM120AOS
BARX1
FBP2
FBP1
FANCC
PTCH1
HSD17B3
SLC35D2
ZNF367
ZNF510
ZNF782
TSTD2
XPA
HEMGN
TRIM14
CORO2A
TBC1D2
GABBR2
ANKS6
ALG2
ERP44
TEX10
BAAT
MRPL50
ALDOB
GRIN3A
PPP3R2
OR13C4
ABCA1
KLF4
ACTL7B
IKBKAP
CTNNAL1
EPB41L4B
PTPN3
C9orf152
TXN
TXNDC8
SVEP1
LPAR1
OR2K2
KIAA0368
PTGR1
C9orf84
PTBP3
SUSD1
SLC46A2
ZFP37
FKBP15
CDC26
RNF183
WDR31
HDHD3
ALAD
POLE3
AMBP
KIF12
AKNA
DFNB31
TNFSF15
TNFSF8
TNC
LINC00474
ASTN2
CDK5RAP2
MEGF9
FBXW2
PSMD5
PHF19
TRAF1
C5
RAB14
STOM
TTLL11
NDUFA8
LHX6
RBM18
PDCL
ZBTB6
ZBTB26
STRBP
DENND1A
PSMB7
NR5A1
NR6A1
RPL35
PPP6C
HSPA5
MAPKAP1
LOC51145
ANGPTL2
RPL12
SNORA65
FAM129B
PTRH1
TOR2A
SH2D3C
ENG
ST6GALNAC4
PIP5KL1
DPM2
NAIF1
PTGES2
CIZ1
GOLGA2
TRUB2
WDR34
ZDHHC12
ZER1
C9orf114
CCBL1
DOLK
NUP188
SH3GLB2
CRAT
IER5L
C9orf50
ASB6
PTGES
TOR1A
C9orf78
FNBP1
FIBCD1
FAM78A
UCK1
RAPGEF1
MED27
SETX
TTF1
DDX31
TSC1
RALGDS
GBGT1
OBP2B
ABO
SURF6
MED22
SURF1
SURF4
REXO4
SLC2A6
SARDH
VAV2
BRD3
FCN1
C9orf116
SOHLH1
CAMSAP1
UBAC1
NACC2
LHX3
QSOX2
DKFZP434A062
SNAPC4
SDCCAG3
INPP5E
SEC16A
NOTCH1
AGPAT2
LCN8
LCN15
EDF1
FBXW5
CLIC3
ABCA2
ENTPD2
DPP7
ANAPC2
RNF208
FAM166A
NRARP
EXD3
PNPLA7
ZMYND19
IFNA8
MTAP
GALT
IL11RA
POLR1E
PGM5
GCNT1
AKAP2
GNG10
ORM1
GSN
MRRF
GARNL3
CDK9
URM1
GLE1
SPTAN1
PHYHD1
PRRC2B
CEL
CELP
KCNT1
TMEM141
C9orf172
PHPT1
MAMDC4
LCN12
PTGDS
LCNL1
GRIN1
SLC34A3
KIAA2026
PLIN2
IFNA10
IFNA16
IFNA17
KLHL9
CDKN2A
CDKN2B
APTX
RNF38
TOMM5
EXOSC3
SHB
ALDH1A1
CDC14B
RC3H2
GOLGA1
SCAI
AK1
ST6GALNAC6
CARD9
LCN10
LCN6
FUT7
NPDC1
TMEM203
PLCXD1
SHOX
CSF2RA
IL3RA
ASMTL-AS1
ASMT
CD99
XG
GYG2
ARSF
TBL1X
SHROOM2
WWC3
CLCN4
HCCS
AMELX
MSL3
FRMPD4
PRPS2
TLR7
TLR8
TMSB4X
EGFL6
RAB9A
OFD1
GLRA2
MOSPD2
BMX
ZRSR2
GRPR
S100G
SYAP1
TXLNG
REPS2
NHS
SCML1
CDKL5
PPEF1
PDHA1
CNKSR2
MBTPS2
SMS
PHEX
ZNF645
DDX53
PTCHD1
PRDX4
SAT1
CXorf58
EIF2S3
ZFX
PDK3
POLA1
MAGEB18
MAGEB6
VENTXP1
IL1RAPL1
MAGEB2
MAGEB3
MAGEB1
GK
FAM47B
FAM47C
LANCL3
XK
CYBB
SYTL5
OTC
MID1IP1
ATP6AP2
USP9X
DDX3X
NYX
GPR34
GPR82
MAOA
DUSP21
KDM6A
CHST7
RP2
RGN
RBM10
UBA1
INE1
CDK16
USP11
ZNF157
ARAF
TIMP1
ZNF81
SSX1
FTSJ1
PORCN
EBP
TBC1D25
RBM3
WDR13
WAS
SUV39H1
GLOD5
GATA1
HDAC6
PQBP1
CCDC120
MAGIX
PLP2
CCDC22
PAGE4
USP27X
CLCN5
CCNB3
BMP15
NUDT10
GSPT2
MAGED1
GPR173
TSPYL2
RIBC1
TSR2
GNL3L
MAGED2
TRO
APEX2
MAGEH1
FOXR2
RRAGB
KLF8
UBQLN2
FAAH2
ZXDB
HEPH
AR
YIPF6
STARD8
EFNB1
FAM155B
EDA
IGBP1
ARR3
KIF4A
GDPD2
DLG3
FOXO4
MED12
NLGN3
GJB1
NONO
ITGB1BP2
TAF1
OGT
ACRC
PIN4
CDX4
CHIC1
ZCCHC13
SLC16A2
UPRT
MAGEE1
FGF16
COX7B
ATP7A
PGK1
LPAR4
P2RY10
GPR174
TBX22
FAM46D
SH3BGRL
POU3F4
CYLC1
UBE2DNL
APOOL
ZNF711
DACH2
KLHL4
CPXCR1
PABPC5
PCDH11X
FAM133A
DIAPH2
RPA4
TNMD
SRPX2
CSTF2
TMEM35
CENPI
DRP2
ARMCX4
ARMCX1
ARMCX3
TCEAL2
GPRASP1
RAB40AL
BEX4
TCEAL7
WBP5
NGFRAP1
TCEAL4
TMEM31
PLP1
H2BFM
IL1RAPL2
NRK
MUM1L1
CXorf57
RNF128
TBC1D8B
CLDN2
FRMPD3
PRPS1
MID2
VSIG1
ATG4A
COL4A5
NXT2
RGAG1
PAK3
ALG13
HTR2C
LUZP4
PLS3
AGTR2
SLC6A14
WDR44
DOCK11
IL13RA1
ZCCHC12
LONRF3
PGRMC1
SLC25A43
SLC25A5
UBE2A
NDUFA1
AKAP14
ZBTB33
ATP1B4
GLUD2
GRIA3
XIAP
STAG2
SH2D1A
OCRL
XPNPEP2
SASH3
UTP14A
BCORL1
RAB33A
SLC25A14
RBMX2
PHF6
FAM122C
FAM127A
ZNF449
DDX26B
SAGE1
SLC9A6
FHL1
BRS3
HTATSF1
VGLL1
CD40LG
ZIC3
F9
CDR1
SPANXB1
LOC645188
MAGEC3
MAGEC1
UBE2NL
SLITRK2
FMR1
FMR1NB
AFF2
CXorf40A
MAGEA11
HSFX1
MAGEA8
MAMLD1
MTM1
MTMR1
HMGB3
GPR50
PASD1
PRRG3
FATE1
MAGEA4
GABRQ
MAGEA12
NSDHL
ZNF185
PNMA3
PNMA6A
MAGEA1
ZNF275
ZFP92
BGN
ATP2B3
DUSP9
SLC6A8
ABCD1
SSR4
AVPR2
TMEM187
TKTL1
FLNA
EMD
RPL10
TAZ
ATP6AP1
GDI1
FAM50A
PLXNA3
IKBKG
DKC1
FUNDC2
VBP1
SPRY3
VAMP7
GTPBP6
CRLF2
SLC25A6
ASMTL
P2RY8
ZBED1
MXRA5
PRKX
NLGN4X
PNPLA4
VCX2
FAM9A
FAM9B
GPR143
MID1
ARHGAP6
FAM9C
ATXN3L
TRAPPC2
GPM6B
GEMIN8
FANCB
ASB11
PIGA
ACE2
TMEM27
AP1S2
CTPS2
RBBP7
RAI2
BEND2
SCML2
RS1
PHKA2
MAP3K15
SH3KBP1
CXorf23
MAP7D2
EIF1AX
RPS6KA3
KLHL34
SMPX
ACOT9
APOO
KLHL15
PCYT1B
ARX
NR0B1
CXorf21
FTHL17
DMD
FAM47A
TMEM47
DYNLT3
SRPX
RPGR
BCOR
CXorf38
MED14
CASK
PPP1R2P9
MAOB
NDP
EFHC2
FUNDC1
CXorf36
ZNF674
SLC9A7
NDUFB11
ZNF41
SYN1
CFP
ELK1
UXT
SSX3
SLC38A5
PCSK1N
TIMM17B
SLC35A2
PIM2
OTUD5
KCND1
GRIPAP1
TFE3
WDR45
GPKOW
PRICKLE3
SYP
CACNA1F
FOXP3
PAGE1
AKAP4
DGKK
SHROOM4
NUDT11
XAGE3
KDM5C
IQSEC2
SMC1A
HSD17B10
HUWE1
PHF8
FAM120C
WNK3
FGD1
PFKFB1
ALAS2
FAM104B
USP51
XAGE-4
SPIN3
SPIN2A
ZXDA
SPIN4
ARHGEF9
ASB12
ZC4H2
LAS1L
VSIG4
EDA2R
OPHN1
PJA1
P2RY4
PDZD11
TEX11
SLC7A3
SNX12
CXorf65
IL2RG
ZMYM3
INGX
CXCR3
RGAG4
ERCC6L
RPS4X
CITED1
HDAC8
PHKA1
PABPC1L2A
NAP1L2
XIST
KIAA2022
ABCB7
ZDHHC15
MAGEE2
ATRX
MAGT1
TAF9B
CYSLTR1
ZCCHC5
ITM2A
BRWD3
HMGN5
RPS6KA6
HDX
POF1B
CHM
NAP1L3
PCDH19
TSPAN6
SYTL4
NOX1
XKRX
TRMT2B
TAF7L
TIMM8A
BTK
GLA
ARMCX6
ARMCX2
NXF5
ZMAT1
BEX5
TMSB15A
BEX1
NXF3
TCEAL8
BEX2
MORF4L2
RAB9B
ESX1
TEX13A
SERPINA7
MORC4
RIPPLY1
RBM41
NUP62CL
TSC22D3
TEX13B
PSMD10
COL4A6
GUCY2F
AMMECR1
CHRDL1
CAPN6
DCX
TRPC5
LHFPL1
AMOT
IL13RA2
LRCH2
KLHL13
KIAA1210
CXorf56
NKRF
6-Sep
RPL39
UPF3B
RNF113A
RHOXF1
LAMP2
CUL4B
C1GALT1C1
THOC2
DCAF12L2
SMARCA1
APLN
ZDHHC9
ELF4
AIFM1
ZNF280C
ENOX2
IGSF1
FRMD7
RAP2C
MBNL3
HS6ST2
TFDP3
GPC4
GPC3
PLAC1
FAM122B
MOSPD1
ZNF75D
MMGT1
MAP7D3
ARHGEF6
GPR101
FGF13
MCF2
ATP11C
SOX3
LDOC1
MAGEC2
SLITRK4
MAGEA9
TMEM185A
CD99L2
GABRE
GABRA3
MAGEA6
CETN2
HAUS7
FAM58A
BCAP31
IDH3G
PDZD4
RENBP
HCFC1
IRAK1
MECP2
TEX28
DNASE1L1
LAGE3
UBL4A
SLC10A3
FAM3A
G6PD
CTAG2
GAB3
MPP1
F8
RAB39B
CLIC2
TMLHE
STS
TCEANC
CA5BP1
CA5B
PRRG1
TSPAN7
PPP1R3F
GAGE1
ZC3H12B
MSN
NHSL2
RPL36A
HNRNPH2
ARMCX5
BHLHB9
TCEAL1
MCTS1
HPRT1
PLXNB3
SRPK3
BRCC3
IL9R
ARSD
ARSE
LOC389906
ASB9
FIGF
PIR
ZNF182
ZNF630
SSX2
RAB40A
IRS4
ACSL4
NKAP
USP26
FAM127B
SPANXA1
IDS
CXorf40B
MAGEA10
PNCK
L1CAM
ARHGAP4
NAA10
ZFY
TTTY1
TTTY7
TBL1Y
PRKY
TTTY12
TTTY8
TTTY2
USP9Y
DDX3Y
TMSB4Y
NLGN4Y
EIF1AY
TTTY6
SRY
AMELY
TTTY11
UTY
VCY
TTTY9A
KDM5D
TTTY10
TTTY13
TTTY5
CSPG4P1Y
RPS4Y1
ZMYND11
GTPBP4
IDI2-AS1
WDR37
AKR1E2
AKR1C4
UCN3
NET1
CALML3
FAM208B
FBXO18
RBM17
PFKFB3
ITIH2
ATP5C1
TAF3
GATA3
CELF2
LOC439951
ECHDC3
DHTKD1
SEC61A2
CDC123
CAMK1D
OPTN
MCM10
HSPA14
SUV39H2
MEIG1
OLAH
RPP38
PTER
VIM
STAM
MRC1
SLC39A12
CACNB2
ARL5B
PLXDC2
MLLT10
ARMC3
MSRB2
OTUD1
KIAA1217
THNSL1
GPR158
MYO3A
GAD2
APBB1IP
PDSS1
MASTL
RAB18
WAC
BAMBI
LYZL1
MAP3K8
KIF5B
CCDC7
CREM
CCNY
GJD4
ANKRD30A
ZNF33A
BMS1
RET
CSGALNACT2
FXYD4
ZNF485
TMEM72
RASSF4
ZNF22
ALOX5
FAM21C
TIMM23
SYT15
GDF10
GDF2
RBP3
MAPK8
WDFY4
C10orf71
CHAT
SLC18A3
C10orf53
PRKG1
DKK1
CISD1
UBE2D1
TFAM
BICC1
PHYHIPL
CDK1
C10orf107
ARID5B
ZNF365
ADO
NRBF2
REEP3
ANXA2P3
SIRT1
MYPN
HNRNPH3
TET1
CCAR1
STOX1
DDX50
DDX21
SRGN
VPS26A
SUPV3L1
HKDC1
HK1
TSPAN15
C10orf35
COL13A1
H2AFY2
AIFM2
EIF4EBP2
ADAMTS14
SGPL1
UNC5B
SLC29A3
CDH23
CHST3
DDIT4
OIT3
NUDT13
FAM149B1
SEC24C
FUT11
CHCHD1
PLAU
VCL
ADK
KAT6B
SAMD8
VDAC2
C10orf11
RPS24
ZMIZ1
PPIF
SFTPA1
PLAC9
DYDC2
TSPAN14
SH2D4B
NRG3
GHITM
C10orf99
CDHR1
RGR
OPN4
LDB3
BMPR1A
SNCG
FAM35A
MINPP1
PAPSS2
PTEN
LIPJ
LIPF
STAMBPL1
FAS
IFIT2
IFIT3
IFIT1
IFIT5
KIF20B
RPP30
PCGF5
HECTD2
TNKS2
BTAF1
5-Mar
KIF11
HHEX
EXOC6
CYP26A1
CEP55
PDE6C
LGI1
PLCE1
TBC1D12
CYP2C9
CCNJ
ZNF518A
DNTT
LCOR
C10orf12
FRAT1
PGAM1
ZDHHC16
UBTD1
ANKRD2
C10orf62
MARVELD1
ZFYVE27
GOLGA7B
CNNM1
NKX2-3
ABCC2
SCD
WNT8B
HIF1AN
PAX2
SEMA4G
C10orf2
LZTS2
SFXN3
TLX1
BTRC
HPS6
PPRC1
NOLC1
ELOVL3
GBF1
NFKB2
FBXL15
SUFU
TRIM8
SFXN2
CNNM2
INA
TAF5
PDCD11
SLK
GSTO1
SORCS3
ADD3
MXI1
DUSP5
SMC3
PDCD4
SHOC2
ADRA2A
TECTB
ACSL5
VTI1A
TCF7L2
HABP2
CASP7
NHLRC2
ADRB1
TDRD1
FAM160B1
TRUB1
ATRNL1
PNLIPRP3
PNLIP
PNLIPRP1
PNLIPRP2
SLC18A2
EMX2
CASC2
NANOS1
FAM45A
GRK5
BAG3
INPP5F
SEC23IP
WDR11
TACC2
BTBD16
PLEKHA1
HTRA1
DMBT1
FAM24A
PSTK
ACADSB
HMX2
BUB3
GPR26
FAM175B
ZRANB1
BCCIP
FANK1
DOCK1
PTPRE
MGMT
GLRX3
PPP2R2D
JAKMIP3
DPYSL4
LRRC27
PWWP2B
C10orf91
INPP5A
KNDC1
UTF1
VENTX
ADAM8
CYP2E1
DIP2C
LARP4B
IDI2
IDI1
ADARB2
PITRM1
KLF6
TUBAL3
CALML5
ASB13
GDI2
ANKRD16
IL2RA
PRKCQ
SFMBT2
ITIH5
KIN
USP6NL
UPF2
NUDT5
CCDC3
UCMA
PHYH
SEPHS1
FRMD4A
FAM107B
CDNF
DCLRE1C
NMT2
FAM171A1
ITGA8
FAM188A
RSU1
CUBN
TRDMT1
NEBL
C10orf113
DNAJC1
PIP4K2A
C10orf67
ARHGAP21
PRTFDC1
ENKUR
ABI1
ANKRD26
YME1L1
ACBD5
MKX
ARMC4
SVIL
KIAA1462
ARHGAP12
EPC1
ITGB1
NRP1
PARD3
CUL2
FZD8
ZNF248
ZNF25
ZNF37BP
ZNF33B
RASGEF1A
HNRNPF
ZNF239
ZNF32
HNRNPA3P1
CXCL12
C10orf10
C10orf25
8-Mar
NCOA4
MSMB
GPRIN2
ZNF488
FRMPD2
ARHGAP22
LRRC18
VSTM4
ERCC6
OGDHL
SGMS1
A1CF
CSTF2T
MBL2
PCDH15
ZWINT
IPMK
FAM13C
SLC16A9
CCDC6
ANK3
RHOBTB1
TMEM26
RTKN2
EGR2
CTNNA3
DNAJC12
HERC4
ATOH7
PBLD
RUFY2
DNA2
SLC25A16
TACR2
NEUROG3
TYSND1
SAR1A
PPA1
NPFFR1
LRRC20
NODAL
PRF1
PCBD1
C10orf54
PSAP
SPOCK2
ASCC1
DNAJB12
MICU1
PLA2G12B
P4HA1
ECD
ANXA7
PPP3CB
USP54
MYOZ1
SYNPO2L
CAMK2G
C10orf55
AP3M1
DUSP13
COMTD1
ZNF503
KCNMA1
DLG5
POLR3A
ZCCHC24
SFTPD
ANXA11
MAT1A
DYDC1
LRIT1
GRID1
GLUD1
RNLS
ANKRD22
ACTA2
CH25H
LIPA
PANK1
FLJ37201
HTR7
ANKRD1
NUDT9P1
PPP1R3C
FGFBP3
CPEB3
IDE
MYOF
RBP4
NOC3L
CYP2C8
PDLIM1
SORBS1
ALDH18A1
TCTN3
BLNK
OPALIN
TLL2
TM9SF3
PIK3AP1
FRAT2
RRP12
EXOSC1
MMS19
MORN4
AVPI1
SFRP5
CRTAC1
KCNQ1DN
LOXL4
HPS1
HPSE2
GOT1
SLC25A28
COX15
DNMBP
CPN1
CWF19L1
BLOC1S2
PKD2L1
PDZD7
LBX1
POLL
FBXW4
FGF8
NPM3
MGEA5
KCNIP2
C10orf76
LDB1
PITX3
CUEDC2
C10orf95
ACTR1A
ARL3
CYP17A1
NT5C2
PCGF6
USMG5
CALHM2
CALHM1
CALHM3
SH3PXD2A
OBFC1
COL17A1
ITPRIP
SORCS1
XPNPEP1
SMNDC1
GPAM
NRAP
DCLRE1A
AFAP1L2
ABLIM1
GFRA1
C10orf82
HSPA12A
PDZD8
RAB11FIP2
FAM204A
PRLHR
EIF3A
SFXN4
PRDX3
RGS10
TIAL1
MCMBP
FGFR2
ATE1
NSMCE4A
C10orf88
IKZF5
CPXM2
CHST15
OAT
FAM53B
CTBP2
ALDOAP2
MMP21
UROS
DHX32
ADAM12
C10orf90
CLRN3
MKI67
EBF3
TCERG1L
BNIP3
NKX6-2
TUBGCP2
CALY
ECHS1
SPRN
SYCE1
PFKP
AKR1C1
AKR1C3
PRPF18
SPAG6
HELLS
CYP2C18
CYP2C19
ENTPD1
CC2D2B
PI4K2A
ENTPD7
CUTC
KAZALD1
AS3MT
GSTO2
LHPP
ZNF511
PRAP1
PAOX
MTG1
IL15RA
BEND7
NSUN6
MPP7
MTPAP
ZNF438
PARG
JMJD1C
DNAJC9
MRPS16
NDST2
MMRN2
ATAD1
SLIT1
ARHGAP19
ERLIN1
CHUK
SEC31B
NDUFB8
MRPL43
PSD
ZDHHC6
CUZD1
FAM24B
METTL10
STK32C
ODF3
PSMD13
NLRP6
ATHL1
B4GALNT4
PKP3
PTDSS2
LRRC56
RASSF7
PHRF1
DRD4
EPS8L2
TMEM80
TALDO1
RPLP2
PNPLA2
CD151
TSPAN4
AP2A2
MUC2
MUC5AC
MUC5B
BRSK2
SYT8
TNNI2
LSP1
TNNT3
MRPL23
IGF2-AS
TSPAN32
CD81
TSSC4
KCNQ1
SLC22A18
TRPC2
ART1
PGAP2
STIM1
RRM1
OR51E1
MMP26
OR51B6
OR51M1
OR51I2
OR52D1
C11orf42
CNGA4
CCKBR
SMPD1
ILK
OR10A5
OR10A4
ZNF215
NLRP14
RBMXL2
SYT9
OLFML1
PPFIBP2
EIF3F
TUB
RPL27A
AKIP1
IPO7
ZNF143
WEE1
SWAP70
ADM
CTR9
USP47
MICALCL
PARVA
TEAD1
RASSF10
ARNTL
FAR1
SPON1
PDE3B
INSC
OR7E14P
MYOD1
KCNC1
MRGPRX3
MRGPRX4
SAA1
GTF2H1
LDHA
LDHC
LDHAL6A
TMEM86A
ZDHHC13
NAV2
HTATIP2
PRMT3
SLC6A5
NELL1
ANO5
SLC17A6
GAS2
LUZP2
ANO3
FIBIN
BBOX1
FSHB
DNAJC24
ELP4
EIF3M
PRRG4
QSER1
DEPDC7
TCP11L1
HIPK3
CAPRIN1
CAT
EHF
PDHX
CD44
FJX1
TRIM44
LDLRAD3
PRR5L
RAG1
C11orf74
API5
TTC17
ALKBH3
ACCS
EXT2
CD82
TSPAN18
PRDM11
DKFZp779M0652
SLC35C1
MAPK8IP1
GYLTL1B
CREB3L1
DGKZ
MDK
ATG13
ARHGAP1
ZNF408
F2
C11orf49
DDB2
NR1H3
MADD
SLC39A13
PTPRJ
OR5L2
OR5J2
LRRC55
P2RX3
RTN4RL2
SERPING1
ZDHHC5
FAM111B
FAM111A
DTX4
MS4A3
MS4A2
MS4A4A
MS4A5
MS4A1
MS4A12
MS4A15
CCDC86
ZP1
TMEM109
TMEM132A
CD6
CD5
TMEM138
TMEM216
SDHAF2
DAGLA
BEST1
INCENP
SCGB1D1
SCGB2A1
SCGB1D2
SCGB2A2
ASRGL1
SCGB1A1
ROM1
GNG3
POLR2G
TAF6L
SLC3A2
SLC22A9
LGALS12
RARRES3
RTN3
C11orf84
MARK2
NAA40
STIP1
FERMT3
VEGFB
FKBP2
PLCB3
GPR137
ESRRA
PRDX5
CCDC88B
RPS6KA4
SLC22A11
SLC22A12
MAP4K2
MEN1
SAC3D1
CDCA5
ZFPL1
MRPL49
CAPN1
POLA2
CDC42EP2
DPF2
TIGD3
FRMD8
MALAT1
SCYL1
PCNXL3
KAT5
OVOL1
SNX32
MUS81
CTSW
CCDC85B
DRAP1
TSGA10IP
SART1
BANF1
CST6
PACS1
KLC2
RAB1B
CNIH2
TMEM151A
NPAS4
PELI3
ACTN3
CCS
RCE1
LRFN4
C11orf86
SYT12
RHOD
KDM2A
ADRBK1
ANKRD13D
SSH3
TBC1D10C
RPS6KB2
CABP4
AIP
GSTP1
NDUFV1
ALDH3B1
LRP5
PPP6R3
GAL
IGHMBP2
TPCN2
CCND1
ANO1
FADD
PPFIA1
CTTN
DEFB108B
RNF121
IL18BP
LRTOMT
FOLR1
FOLR2
INPPL1
ATG16L2
P2RY2
P2RY6
ARHGEF17
RELT
PLEKHB1
MRPL48
PAAF1
DNAJB13
PPME1
RNF169
SLCO2B1
RPS3
SERPINH1
MOGAT2
DGAT2
UVRAG
TSKU
ACER3
B3GNT6
CAPN5
OMP
MYO7A
AQP11
THRSP
USP35
RPS28
PCF11
TMEM126B
TMEM126A
CCDC83
EED
C11orf73
CCDC81
PRSS23
TMEM135
TYR
NAALAD2
FAT3
MTNR1B
CCDC67
C11orf54
MED17
PANX1
ANKRD49
KDM4D
SRSF8
ENDOD1
CEP57
JRKL
CNTN5
TMEM133
C11orf70
YAP1
DYNC2H1
DDI1
GRIA4
AASDHPPT
ELMOD1
CUL5
ACAT1
ATM
DDX10
C11orf87
ZC3H12C
FDX1
C11orf53
C11orf88
LAYN
SIK2
C11orf1
HSPB2
DIXDC1
DLAT
C11orf57
LOC100132686
NCAM1
TTC12
HTR3B
HTR3A
ZBTB16
NNMT
APOC3
PAFAH1B2
SIDT2
TAGLN
RNF214
CEP164
IL10RA
TMPRSS4
CD3E
CD3G
UBE4A
ARCN1
PHLDB1
CXCR5
UPK2
FOXR1
CCDC84
VPS11
HMBS
C2CD2L
HINFP
ABCG4
NLRX1
PDZD3
CBL
RNF26
OAF
POU2F3
TMEM136
ARHGEF12
GRIK4
TBCEL
TECTA
SORL1
UBASH3B
CRTAM
C11orf63
VWA5A
OR8G2
PANX3
TBRG1
SPA17
NRGN
ROBO3
CCDC15
SLC37A2
PKNOX2
EI24
PATE1
HYLS1
DDX25
FAM118B
FOXRED1
TIRAP
DCPS
ST3GAL4
FLI1
KCNJ5
BARX2
TMEM45B
APLP2
ST14
ADAMTS15
C11orf44
NTM
JAM3
VPS26B
ACAD8
GLB1L3
GLB1L2
SIRT3
IFITM3
SIGIRR
ANO9
RNH1
HRAS
IRF7
CDHR5
SCT
DEAF1
PDDC1
CEND1
SLC25A22
POLR2L
CHID1
MUC6
TOLLIP
DUSP8
KRTAP5-2
H19
TH
ASCL2
C11orf21
TRPM5
KCNQ1OT1
CDKN1C
SLC22A18AS
PHLDA2
NAP1L4
CARS
OSBPL5
ZNF195
ART5
CHRNA10
NUP98
RHOG
TRIM21
C11orf40
TRIM68
OR51E2
OR52A1
HBB
HBD
HBBP1
OR51B4
OR51B2
OR51I1
UBQLN3
UBQLNL
TRIM5
TRIM22
FAM160A2
PRKCDBP
APBB1
HPX
TRIM3
ARFIP2
RRP8
TPP1
DCHS1
MRPL17
GVINP1
OR6A2
ZNF214
CYB5R2
OR5P2
OR5P3
OR10A3
NLRP10
RIC3
LMO1
STK33
TRIM66
ST5
C11orf16
ASCL3
TMEM9B
NRIP3
SCUBE2
DENND5A
TMEM41B
SBF2
RNF141
LYVE1
MRVI1
EIF4G2
DKK3
BTBD10
PTH
RRAS2
CYP2R1
CALCA
SOX6
PLEKHA7
KCNJ11
ABCC8
USH1C
SAAL1
HPS5
TSG101
UEVLD
SPTY2D1
IGSF22
PTPN5
MRGPRX1
MRGPRX2
CSRP3
E2F8
FANCF
SVIP
MUC15
SLC5A12
CCDC34
LGR4
LIN7C
BDNF
KIF18A
KCNA4
MPPED2
IMMP1L
PAX6
WT1
CSTF3
FBXO3
LMO2
ABTB2
ELF5
APIP
SLC1A2
PAMR1
COMMD9
TRAF6
RAG2
LRRC4C
ALX4
TP53I11
SYT13
CHST1
CRY2
PEX16
PHF21A
CHRM4
AMBRA1
HARBI1
CKAP5
LRP4
ARFGAP2
PACSIN3
ACP2
MYBPC3
SPI1
PSMC3
RAPSN
CELF1
KBTBD4
C1QTNF4
MTCH2
AGBL2
FNBP4
NUP160
FOLH1
LOC441601
OR5I1
APLNR
TNKS1BP1
SSRP1
PRG3
SLC43A1
TIMM10
UBE2L6
YPEL4
MED19
LPXN
GLYAT
GLYATL2
MPEG1
OSBP
PATL1
MRPL16
GIF
TCN1
MS4A6A
PTGDR2
PRPF19
SLC15A3
VPS37C
VWCE
DDB1
CPSF7
SYT7
FADS1
FADS3
RAB3IL1
FTH1
AHNAK
MTA2
EML3
B3GAT3
GANAB
UBXN1
LRRN4CL
ZBTB3
TMEM223
NXF1
STX5
WDR74
CHRM1
SLC22A6
SLC22A8
SLC22A24
SLC22A25
HRASLS5
HRASLS2
PLA2G16
ATL3
C11orf95
RCOR2
MACROD1
TRPT1
PPP1R14B
BAD
TRMT112
NRXN2
RASGRP2
PYGM
SF1
CDC42BPG
EHD1
ATG2A
GPHA2
C11orf85
BATF2
NAALADL1
ZNHIT2
SLC25A45
LTBP3
KCNK7
MAP3K11
RELA
RNASEH2C
EFEMP2
FIBP
FOSL1
C11orf68
EIF1AD
CATSPER1
GAL3ST3
YIF1A
CD248
RIN1
BRMS1
SLC29A2
MRPL11
ZDHHC24
CTSF
CCDC87
RBM4B
SPTBN2
PC
PPP1CA
PITPNM1
CDK2AP2
CABP2
TBX10
ACY3
ALDH3B2
UNC93B1
CHKA
C11orf24
MTL5
CPT1A
MRPL21
MRGPRF
FGF19
FGF4
FGF3
SHANK2
DHCR7
LOC100133315
NUMA1
PHOX2A
CLPB
PDE2A
FCHSD2
FAM168A
RAB6A
UCP2
UCP3
C2CD3
P4HA3
PGM2L1
KCNE3
CHRDL2
XRRA1
ARRB1
KLHL35
GDPD5
MAP6
WNT11
PRKRIR
LRRC32
CLNS1A
RSF1
INTS4
ALG8
KCTD21
GAB2
NARS2
FAM181B
PRCP
RAB30
CCDC90B
DLG2
CREBZF
CCDC89
SYTL2
PICALM
ME3
FZD4
RAB38
CTSC
GRM5
NOX4
TRIM49
CHORDC1
SLC36A4
TAF1D
GPR83
MRE11A
AMOTL1
CWC15
SESN3
FAM76B
MTMR2
MAML2
CCDC82
PGR
TRPC6
BIRC3
TMEM123
MMP7
MMP20
MMP27
MMP8
MMP10
MMP1
MMP3
MMP12
MMP13
DCUN1D5
PDGFD
CASP12
CASP4
CASP5
CARD18
KBTBD3
GUCY1A2
CWF19L2
ALKBH8
SLN
SLC35F2
NPAT
C11orf65
KDELC2
EXPH5
RDX
ARHGAP20
BTG4
PPP2R1B
CRYAB
PIH1D2
TIMM8B
IL18
DRD2
TMPRSS5
ZW10
USP28
C11orf71
CADM1
BUD13
APOA5
APOA4
APOA1
SIK3
PCSK7
BACE1
DSCAML1
TMPRSS13
SCN4B
SCN2B
AMICA1
MPZL3
MPZL2
CD3D
IFT46
TREH
DDX6
RPS25
SLC37A4
HYOU1
H2AFX
DPAGT1
CCDC153
MCAM
C1QTNF5
USP2
THY1
PVRL1
TRIM29
BLID
HSPA8
SCN3B
ZNF202
TMEM225
OR8D1
OR8D2
OR8B8
SIAE
VSIG2
ESAM
ROBO4
HEPACAM
TMEM218
FEZ1
ACRV1
PATE2
PUS3
CDON
RPUSD4
SRPR
KIRREL3
ETS1
KCNJ1
C11orf45
TP53AIP1
ARHGAP32
NFRKB
PRDM10
ZBTB44
ADAMTS8
SNX19
OPCML
SPATA19
IGSF9B
NCAPD3
THYN1
B3GAT1
IFITM2
IFITM1
TRIM6
TRIM34
DNHD1
AMPD3
MICAL2
CALCB
C11orf58
NUCB2
RCN1
WT1-AS
NAT10
HSD17B12
PTPMT1
NDUFS3
CLP1
TMX2
CTNND1
CNTF
GLYATL1
STX3
MS4A6E
MS4A14
FEN1
FADS2
TTC9C
COX8A
FLRT1
NUDT22
DNAJC4
KCNK4
PPP2R5B
ARL2
SNX15
TM7SF2
SSSCA1
FAM89B
EHBP1L1
SIPA1
SF3B2
DPP3
BBS1
RBM14
RAD9A
TCIRG1
MYEOV
NADSYN1
KRTAP5-8
KRTAP5-9
FOLR3
POLD3
NEU3
FOLH1B
FUT4
PIWIL4
BIRC2
SDHD
TEX12
BCO2
PTS
RBM7
REXO2
ATP5L
TMEM25
TTC36
GRAMD1B
STT3A
CHEK1
BET1L
CTSD
IGF2
INS
HBE1
OR51B5
TAF10
ZBED5
COPB1
PSMA1
PIK3C2A
SERGEF
TPH1
SAA3P
DCDC1
CD59
PRG2
SLC43A3
EEF1G
TUT1
INTS5
BSCL2
HNRNPUL2
FAU
CFL1
POLD4
CLCF1
PTPRCAP
CORO1B
TMEM134
ORAOV1
ARAP1
STARD10
PAK1
CASP1
CARD16
ALG9
FDXACB1
FXYD2
FXYD6
BCL9L
IQSEC3
CCDC77
B4GALNT3
WNK1
ERC1
WNT5B
ADIPOR2
LRTM2
FKBP4
TEAD4
TSPAN9
PRMT8
CCND2
RAD51AP1
KCNA1
KCNA5
CD9
PLEKHG6
LTBR
NCAPD2
GAPDH
COPS7A
PTMS
LAG3
CD4
GNB3
USP5
TPI1
ENO2
ATN1
C12orf57
PTPN6
CLSTN3
PEX5
DPPA3
NANOG
FOXJ2
NECAP1
CLEC4D
RIMKLB
A2ML1
PHC1
KLRG1
CLEC2D
KLRF1
CLEC12A
CLEC12B
GABARAPL1
KLRD1
ETV6
BCL2L14
CREBL2
CDKN1B
APOLD1
GPRC5A
HTR7P1
EMP1
ATF7IP
PLBD1
H2AFJ
C12orf60
PDE6H
PTPRO
STRAP
DERA
PIK3C2G
CAPZA3
PLEKHA5
PDE3A
SLCO1C1
IAPP
PYROXD1
GOLT1B
CMAS
ETNK1
LYRM5
KRAS
RASSF8
FGFR1OP2
STK38L
ARNTL2
PPFIBP1
MRPS35
CCDC91
FAR2
TSPAN11
DDX11
FLJ13224
BICD1
DNM1L
C12orf40
LRRK2
MUC19
CNTN1
PDZRN4
PPHLN1
IRAK4
TMEM117
ANO6
ARID2
SCAF11
TMEM106C
PFKM
H1FNT
ANP32D
C12orf54
CACNB3
CCDC65
WNT1
PRPH
TROAP
DNAJC22
SPATS2
KCNH3
AQP2
AQP5
AQP6
SMARCD1
GPD1
LARP4
DIP2B
ATF1
TMPRSS12
METTL7A
LETMD1
SLC4A8
SCN8A
ANKRD33
ACVRL1
ACVR1B
GRASP
NR4A1
KRT86
KRT18
EIF4B
TENC1
IGFBP6
SOAT2
ZNF740
MFSD5
ESPL1
PFDN5
C12orf10
SP1
AMHR2
TARBP2
HOXC13
HOXC12
HOXC11
HOXC8
HNRNPA1
COPZ1
ZNF385A
NCKAP1L
PDE1B
MUCL1
NEUROD4
METTL7B
GDF11
ORMDL2
DGKA
CDK2
RAB5B
SUOX
IKZF4
SMARCC2
SLC39A5
COQ10A
IL23A
SPRYD4
RBMS2
HSD17B6
GPR182
TMEM194A
NAB2
LRP1
NXPH4
SHMT2
INHBC
INHBE
GLI1
MBD6
PIP4K2C
DTX3
SLC26A10
OS9
TSPAN31
9-Mar
XRCC6BP1
SLC16A7
MON2
TMEM5
SRGAP1
XPOT
TBK1
RASSF3
TBC1D30
LEMD3
MSRB3
HMGA2
IRAK3
DYRK2
RAP1B
NUP107
MDM2
CPSF6
LYZ
YEATS4
FRS2
CCT2
CNOT2
KCNMB4
LGR5
RAB21
TBC1D15
ATXN7L3B
GLIPR1L1
GLIPR1
ZDHHC17
NAV3
SYT1
MYF6
MYF5
TMTC2
LRRIQ1
ALX1
NTS
C12orf29
TMTC3
C12orf74
SOCS2
CRADD
PLXNC1
VEZT
METAP2
SNRPF
AMDHD1
ELK3
NEDD1
TMPO
SLC25A3
APAF1
FAM71C
ACTR6
SCYL2
SLC17A8
NR1H4
GAS2L3
ANO4
UTP20
SPIC
MYBPC1
DRAM1
ASCL1
STAB2
HSP90B1
TDG
HCFC2
TXNRD1
RPL18A
EID3
CHST11
C12orf45
KIAA1033
TCP11L2
POLR3B
RFX4
RIC8B
BTBD11
PWP1
WSCD2
ISCU
DAO
USP30
UNG
ACACB
MYO1H
UBE3B
MVK
ANKRD13A
IFT81
ATP2A2
RAD9B
TCTN1
CCDC63
CUX2
SH2B3
MAPKAPK5
ERP29
TRAFD1
PTPN11
RPH3A
OAS3
OAS2
DTX1
TPCN1
SDSL
RNFT2
FBXW8
RFC5
PEBP1
SUDS3
SRRM4
CCDC60
PRKAB1
CCDC64
GCN1L1
SIRT4
DYNLL1
RNF10
CABP1
MLEC
UNC119B
ACADS
HNF1A
P2RX7
P2RX4
RNF34
ORAI1
TMEM120B
SETD1B
BCL7A
MLXIP
LRRC43
B3GNT4
KNTC1
DENR
CCDC62
HIP1R
C12orf65
SNRNP35
TMED2
DDX55
GTF2H3
TCTN2
ATP6V0A2
DNAH10
BRI3BP
AACS
TMEM132B
TMEM132C
GLT1D1
FZD10
PIWIL1
RAN
SFSWAP
MMP17
ULK1
PUS1
EP400
EP400NL
NOC4L
P2RX2
ZNF84
ZNF140
SLC6A12
SLC6A13
KDM5A
NINJ2
RAD52
FBXL14
CACNA2D4
DCP1B
NRIP2
FOXM1
FGF23
FGF6
C12orf4
AKAP3
VWF
TNFRSF1A
SCNN1A
VAMP1
MRPL51
IFFO1
NOP2
CHD4
LPAR5
ACRBP
ING4
ZNF384
MLF2
CDCA3
PHB2
LPCAT3
APOBEC1
GDF3
CLEC4C
SLC2A14
SLC2A3
C3AR1
FAM90A1
CLEC4E
AICDA
MFAP5
M6PR
A2M
PZP
KLRB1
CLECL1
CD69
CLEC2B
CLEC1B
CLEC1A
CLEC7A
OLR1
KLRAP1
MAGOHB
STYK1
TAS2R7
TAS2R8
TAS2R9
TAS2R10
TAS2R13
TAS2R50
TAS2R19
PRB3
LRP6
MANSC1
DUSP16
GPR19
GPRC5D
HEBP1
GSG1
GRIN2B
GUCY2C
WBP11
ART4
MGP
ERP27
ARHGDIB
EPS8
LMO3
RERGL
PLCZ1
SLCO1A2
RECQL
GYS2
LDHB
KCNJ8
ABCC9
SOX5
BCAT1
CASC1
BHLHE41
ITPR2
TM7SF3
PTHLH
ERGIC2
TMTC1
IPO8
CAPRIN2
FAM60A
DENND5B
AMN1
YARS2
PKP2
CPNE8
KIF21A
ABCD2
SLC2A13
GXYLT1
YAF2
ZCRB1
PRICKLE1
ADAMTS20
TWF1
NELL2
SLC38A1
SLC38A2
SLC38A4
AMIGO2
RPAP3
ENDOU
HDAC7
VDR
COL2A1
SENP1
ASB8
ZNF641
LALBA
KANSL2
CCNT1
ADCY6
DDX23
RND1
FKBP11
WNT10B
DDN
RHEBL1
DHH
LMBR1L
TUBA1B
TUBA1A
MCRS1
FAM186B
BCDIN3D
FAIM2
RACGAP1
LIMA1
FAM186A
SLC11A2
CSRNP2
TFCP2
POU6F1
SMAGP
BIN2
GALNT6
KRT80
KRT85
KRT84
KRT82
KRT75
KRT6B
KRT6A
KRT5
KRT71
KRT74
KRT72
KRT73
KRT2
KRT1
KRT77
KRT76
KRT3
KRT4
KRT79
KRT78
KRT8
SPRYD3
CSAD
ITGB7
RARG
AAAS
SP7
MAP3K12
ATF7
CALCOCO1
SMUG1
CBX5
NFE2
GPR84
ITGA5
GTSF1
PPP1R1A
LACRT
DCD
ITGA7
CD63
MMP19
PMEL
MYL6
RNF41
ANKRD52
STAT2
APOF
TIMELESS
MIP
GLS2
BAZ2A
ATP5B
PTGES3
SDR9C7
RDH16
ZBTB39
STAT6
NDUFA4L2
ARHGAP9
DDIT3
DCTN2
AGAP2
CDK4
AVIL
CTDSP2
LRIG3
FAM19A2
PPM1H
AVPR1A
DPY19L2
C12orf66
C12orf56
GNS
WIF1
GRIP1
IFNG
IL26
IL22
MDM1
CPM
BEST3
PTPRB
PTPRR
TSPAN8
ZFC3H1
KCNC2
CAPS2
KRR1
PHLDA1
NAP1L1
BBS10
OSBPL8
CSRP2
E2F7
PAWR
PPP1R12A
LIN7A
PPFIA2
CCDC59
SLC6A15
RASSF9
MGAT4C
C12orf50
CEP290
KITLG
DUSP6
ATP2B1
EPYC
KERA
LUM
DCN
BTG1
EEA1
UBE2N
TMCC3
NR2C1
FGD6
USP44
NTN4
CCDC38
HAL
CDK17
IKBIP
ANKS1B
UHRF1BP1L
GOLGA2P5
SLC5A8
ARL1
SYCP3
GNPTAB
CCDC53
NUP37
PMCH
IGF1
C12orf42
GLT8D2
NFYB
SLC41A2
ALDH1L2
APPL2
NUAK1
CKAP4
CRY1
PRDM4
CMKLR1
SART3
TMEM119
SELPLG
CORO1C
SVOP
ALKBH2
FOXN4
KCTD10
MMAB
TRPV4
GLTP
GIT2
C12orf76
GPN3
VPS29
PPTC7
HVCN1
PPP1CC
MYL2
FAM109A
ATXN2
BRAP
TMEM116
RPL6
RASAL1
DDX54
IQCD
SDS
LHX5
RBM19
TBX5
TBX3
MED13L
C12orf49
TESC
FBXO21
KSR2
WSB2
TAOK3
CIT
RAB35
RPLP0
PXN
PLA2G1B
MSI1
TRIAP1
COQ5
POP5
SPPL3
C12orf43
OASL
CAMKK2
ANAPC5
KDM2B
MORN3
HPD
CLIP1
ZCCHC8
RSRC2
HCAR3
VPS37B
ABCB9
PITPNM2
MPHOSPH9
CDK2AP1
SBNO1
RILPL2
RILPL1
EIF2B1
NCOR2
SCARB1
UBC
DHX37
SLC15A4
TMEM132D
STX2
DDX51
GALNT9
POLE
ANKLE2
CACNA1C
ITFG2
TULP3
DYRK4
NDUFA9
GALNT8
KCNA6
NTF3
CD27
TAPBPL
GPR162
LRRC23
EMG1
C1S
CLEC4A
MGST1
AEBP2
SLCO1B3
LRMP
SSPN
FGD4
SLC48A1
TUBA1C
PRPF40B
TMBIM6
DAZAP2
KRT7
PRR13
PCBP2
HOXC10
HOXC9
HOXC6
BLOC1S1
RDH5
ERBB3
PA2G4
ZC3H10
ESYT1
MYL6B
MARS
KIF5A
METTL21B
TSFM
HELB
CAND1
SLC35E3
RAB3IP
THAP2
TMEM19
TPH2
TRHDE
ACSS3
CLLU1
MRPL42
CHPT1
FICD
TCHP
ACAD10
ALDH2
OAS1
HSPB8
COX6A1
GATC
PSMD9
WDR66
OGFOD2
ARL6IP4
ZNF664
PXMP2
PGAM5
ZNF26
ZNF10
ZNF268
PARP11
ANO2
SPSB2
C1R
C1RL
RBP5
CD163L1
CD163
KLRC3
KLRC1
TAS2R14
PRB4
PRB1
RERG
ST8SIA1
PUS7L
RAPGEF3
PRKAG1
FMNL3
KRT81
KRT83
ATP5G2
DNAJC14
CS
PAN2
NACA
PRIM1
TAC3
MYO1A
STAC3
R3HDM2
B4GALNT1
CYP27B1
METTL1
LLPH
TMBIM4
NDUFA12
DEPDC4
NT5DC3
SSH1
ANAPC7
ARPC3
HRK
NOS1
RHOF
DIABLO
VPS33A
CCDC92
RIMBP2
GOLGA3
CHFR
ZNF605
MPHOSPH8
ZMYM2
IFT88
IL17D
SAP18
FGF9
SGCG
TNFRSF19
C1QTNF9B-AS1
SPATA13
ATP12A
RNF17
PABPC3
ATP8A2
CDK8
WASF3
RASL11A
GTF3A
POLR1D
GSX1
PDX1
PAN3
POMP
MTUS2
USPL1
ALOX5AP
RXFP2
FRY
BRCA2
PDS5B
KL
RFC3
NBEA
CCNA1
RFXAP
EXOSC8
UFM1
FREM2
NHLRC3
COG6
SLC25A15
WBP4
NAA16
OR7E37P
DGKH
AKAP11
TNFSF11
SERP2
GTF2F2
COG3
SPERT
ZC3H13
LRCH1
NUDT15
ITM2B
RB1
CYSLTR2
FNDC3A
MLNR
CDADC1
SETDB2
PHF11
ARL11
TRIM13
DLEU1
RNASEH2B
FAM124A
WDFY2
CCDC70
ALG11
CKAP2
SUGT1
OLFM4
PCDH17
TDRD3
ATXN8OS
DACH1
BORA
PIBF1
KLF5
BTF3P11
IRG1
CLN5
SCEL
SLAIN1
RBM26
NDFIP2
GPC5
GPC6
GPR180
CLDN10
DNAJC3
HS6ST3
MBNL2
RAP2A
IPO5
FARP1
UBAC2
TM9SF2
CLYBL
ZIC2
PCCA
ITGBL1
TPP2
DAOA
ABHD13
TNFSF13B
MYO16
COL4A2
CARKD
ING1
ARHGEF7
SOX1
TUBGCP3
ATP11A
F7
F10
PROZ
CUL4A
LAMP1
TMCO3
TFDP1
GRK1
CDC16
UPF3A
TUBA3C
PSPC1
ZMYM5
GJA3
GJB2
GJB6
CRYL1
N6AMT2
XPO4
LATS2
ZDHHC20
SACS
MIPEP
PARP4
CENPJ
MTMR6
SHISA2
GPR12
USP12
MTIF3
LNX2
CDX2
FLT3
FLT1
SLC46A3
SLC7A1
UBL3
KATNAL1
HMGB1
HSPH1
STARD13
MAB21L1
DCLK1
SPG20
SMAD9
ALG5
POSTN
TRPC4
STOML3
PROSER1
LHFP
FOXO1
MRPS31
ELF1
KBTBD6
KBTBD7
MTRF1
EPSTI1
ENOX1
CCDC122
TSC22D1
NUFIP1
KCTD4
SLC25A30
SIAH3
CPB2
LCP1
ESD
HTR2A
SUCLA2
MED4
LPAR6
RCBTB2
CAB39L
RCBTB1
EBPL
KPNA3
SPRYD7
DLEU7
GUCY1B2
INTS6
DHRS12
ATP7B
NEK3
VPS36
LECT1
PCDH8
DIAPH3
PCDH9
KLHL1
DIS3
KLF12
TBC1D4
COMMD6
KCTD12
MYCBP2
EDNRB
POU4F1
RNF219
SPRY2
SLITRK1
SLITRK6
SP3P
DCT
TGDS
SOX21
ABCC4
DZIP1
UGGT2
OXGR1
STK24
SLC15A1
DOCK9
GPR18
GPR183
ZIC5
TMTC4
NALCN
FGF14
KDELC1
SLC10A2
EFNB2
ARGLU1
FAM155A
LIG4
IRS2
COL4A1
RAB20
CARS2
ANKRD10
PCID2
GRTP1
ADPRHL1
DCUN1D2
ATP4B
GAS6
RASA3
DNAJC15
OR7E156P
UCHL3
LMO7
SLITRK5
BIVM
ERCC5
MCF2L
RNF6
N4BP2L1
N4BP2L2
SOHLH2
KIAA0226L
NEK5
FBXL3
RPPH1
PARP2
APEX1
PNP
ANG
EDDM3B
RNASE6
RNASE3
RNASE2
METTL17
SLC39A2
TPPP2
RNASE7
ARHGEF40
LOC554207
RPGRIP1
TOX4
ABHD4
OXA1L
MRPL52
MMP14
LRP10
REM2
C14orf119
IL25
CMTM5
THTPA
DHRS2
LRRC16B
CPNE6
PCK2
PSME1
REC8
TSSK4
GMPR2
NFATC4
NYNRIN
KHNYN
FOXG1
C14orf23
SCFD1
COCH
AP4S1
ARHGAP5
AKAP6
NPAS3
SRP54
INSM2
BRMS1L
PAX9
MIPOL1
SSTR1
GEMIN2
PNN
LRFN5
C14orf28
FAM179B
PRPF39
FANCM
MGAT2
KLHDC1
KLHDC2
ARF6
ATP5S
ATL1
ABHD12B
TMX1
FRMD6
GNG2
C14orf166
PTGDR
PTGER2
GPR137C
PSMC6
STYX
CDKN3
CGRRF1
SAMD4A
SOCS4
MAPK1IP1L
LGALS3
FBXO34
KTN1
PELI2
ACTR10
PSMA3
ARID4A
KIAA0586
DACT1
DAAM1
PPM1A
SIX6
SYT16
RHOJ
SYNE2
MTHFD1
AKAP5
ZBTB1
HSPA2
PLEKHG3
FUT8
GPHN
FAM71D
MPP5
EIF2S1
PLEKHH1
ARG2
RDH12
RAD51B
EXD2
SLC39A9
KIAA0247
SRSF5
SLC10A1
SMOC1
ADAM21
TTC9
PCNX
SIPA1L1
RGS6
DCAF4
RBM25
PSEN1
PAPLN
C14orf169
ACOT1
ACOT4
ACOT6
DNAL1
COQ6
LIN52
VRTN
ISCA2
FCF1
DLST
EIF2B2
FOS
JDP2
BATF
ESRRB
VASH1
GSTZ1
AHSA1
ADCK1
NRXN3
TSHR
FLRT2
GPR65
SPATA7
ZC3H14
TTC8
TDP1
KCNK13
CALM1
C14orf159
CPSF2
SLC24A4
RIN3
GOLGA5
CHGA
COX8C
FAM181A
OTUB2
IFI27L1
IFI27
PPP4R4
GLRX5
C14orf132
AK7
PAPOLA
CCNK
HHIPL1
CYP46A1
EML1
EVL
YY1
WDR25
MEG3
DIO3
PPP2R5C
DYNC1H1
WDR20
ZNF839
TECPR2
RCOR1
TRAF3
TNFAIP2
EIF5
MARK3
TRMT61A
ZFYVE21
TDRD9
KIF26A
C14orf180
ADSSL1
ZBTB42
PLD4
C14orf79
BTBD6
PACS2
CRIP2
TMEM121
CCNB1IP1
TEP1
OSGEP
TMEM55B
RNASE1
NDRG2
ZNF219
HNRNPC
SUPT16H
CHD8
SNORD8
RAB2B
METTL3
SALL2
DAD1
SLC7A7
RBM23
PRMT5
C14orf93
PSMB5
CDH24
ACIN1
CEBPE
SLC7A8
SLC22A17
EFS
MYH6
MYH7
ZFHX2
NRL
TINF2
TGM1
RABGGTA
DHRS1
CIDEB
CBLN3
SDR39U1
CMA1
CTSG
GZMH
GZMB
STXBP6
NOVA1
PRKD1
STRN3
HECTD1
SPTSSA
EAPP
SNX6
CFL2
BAZ1A
PPP2R3C
NFKBIA
RALGAPA1
MBIP
NKX2-8
SLC25A21
FOXA1
CLEC14A
SEC23A
TRAPPC6B
FBXO33
FSCB
FKBP3
MIS18BP1
RPL10L
MDGA2
NEMF
RPL36AL
DNAAF2
POLE2
SOS2
L2HGDH
CDKL1
MAP4K5
SAV1
NIN
PYGL
TRIM9
NID2
TXNDC16
GNPNAT1
FERMT2
DDHD1
BMP4
GMFB
GCH1
WDHD1
DLGAP5
ATG14
OTX2
EXOC5
C14orf105
TIMM9
RTN1
DHRS7
C14orf39
SIX1
SIX4
TRMT5
TMEM30B
KCNH5
GPHB5
PPP2R5E
WDR89
SGPP1
ESR2
ZBTB25
SPTB
GPX2
RAB15
MAX
PLEK2
PIGH
ZFP36L1
ACTN1
ERH
SLC8A3
ADAM20
MAP3K9
DPF3
ZFYVE1
NUMB
HEATR4
PNMA1
FAM161B
ENTPD5
ALDH6A1
ABCD4
NPC2
LTBP2
PROX2
RPS6KL1
PGF
MLH3
ACYP1
NEK9
TMED10
C14orf1
TGFB3
ZDHHC22
NGB
POMT2
TMED8
ISM2
SPTLC2
ALKBH1
SNW1
GTF2A1
STON2
SEL1L
GALC
KCNK10
PTPN21
EML5
TTC7B
RPS6KA5
GPR68
CCDC88C
FBLN5
NDUFB1
LGMN
ITPK1
MOAP1
C14orf142
BTBD7
PRIMA1
ASB2
DDX24
IFI27L2
SERPINA10
SERPINA6
SERPINA2
SERPINA1
SERPINA9
SERPINA12
GSC
DICER1
CLMN
TCL1A
LOC100130815
ATG2B
BCL11B
SETD3
CCDC85C
DEGS2
WARS
BEGAIN
HSP90AA1
MOK
CINP
ANKRD9
CDC42BPB
CKB
BAG5
XRCC3
PPP1R13B
C14orf2
TMEM179
AKT1
AHNAK2
CDCA4
GPR132
BRF1
ADAM6
EDDM3A
BCL2L2
PABPN1
NGDN
DHRS4
DCAF11
RNF31
IRF9
LTB4R
NUBPL
FAM177A1
KIAA0391
MIA2
CTAGE5
MNAT1
SLC38A6
PRKCH
HIF1A
SNAPC1
CHURC1
PTGR2
YLPM1
FLVCR2
TTLL5
TMEM63C
SLIRP
C14orf178
UBR7
SERPINA4
SERPINA5
SERPINA3
TCL1B
BDKRB2
BDKRB1
VRK1
DLK1
AMN
KLC1
ASPG
INF2
SIVA1
MTA1
CRIP1
C14orf80
KIAA0125
TTC5
HAUS4
PPP1R3E
AP1G2
IPO4
TM9SF1
MDP1
ADCY4
RIPK3
HEATR5A
EGLN3
NKX2-1
KLHL28
RPS29
SLC35F4
C14orf37
GPR135
ATP6V1D
TMEM229B
VTI1B
RDH11
ZFYVE26
MED6
ANGEL1
DIO2
FOXN3
EFCAB11
CATSPERB
TC2N
TRIP11
ATXN3
SLC25A29
JAG2
NUDT14
NIPA2
GABRA5
GABRG3
APBA2
DKFZP434L187
FAN1
KLF13
ARHGAP11B
SCG5
GREM1
FMN1
RYR3
CHRM5
PGBD4
C15orf41
TMCO5A
SPRED1
FAM98B
C15orf54
THBS1
EIF2AK4
BAHD1
CHST14
RPUSD2
CASC5
RAD51
GCHFR
C15orf62
ZFYVE19
SPINT1
VPS18
DLL4
NUSAP1
RTF1
ITPKA
TYRO3
MGA
MAPKBP1
JMJD7
SNAP23
HAUS2
STARD9
ADAL
TUBGCP4
MAP1A
CKMT1A
PDIA3
WDR76
CASC4
CTDSPL2
EIF3J
B2M
C15orf43
SORD
DUOXA2
DUOX1
SLC28A2
SPATA5L1
SEMA6D
DUT
EID1
GALK2
FGF7
SLC27A2
USP8
AP4E1
GLDN
SCG3
TMOD2
TMOD3
UNC13C
PIGB
TEX9
TCF12
CGNL1
AQP9
LIPC
FAM63B
CCNB2
LDHAL6B
GCNT3
VPS13C
C2CD4A
TPM1
LACTB
RAB8B
APH1B
USP3
FBXL22
SNX1
SNX22
TRIP4
ZNF609
SLC24A1
DIS3L
MAP2K1
ZWILCH
SMAD6
SMAD3
IQCH
MAP2K5
PIAS1
FEM1B
CORO2B
GLCE
PAQR5
KIF23
RPLP1
TLE3
LRRC49
THSD4
NR2E3
MYO9A
SENP8
ARIH1
BBS4
NEO1
CD276
TBC1D21
LOXL1
PML
ISLR2
ISLR
CCDC33
ARID3B
CYP1A2
CSK
MPI
PPCDC
C15orf39
COMMD4
SNX33
ODF3L1
UBE2Q2
FBXO22
ISL2
RCN2
PSTPIP1
HMG20A
DNAJA4
CRABP1
IREB2
PSMA4
CHRNA5
MORF4L1
ANKRD34C
TMED3
KIAA1024
ZFAND6
FAH
ARNT2
MESDC1
WHAMM
TM6SF1
SH3GL3
ADAMTSL3
ZSCAN2
ZNF592
ALPK3
SLC28A1
PDE8A
AKAP13
AGBL1
MRPS11
AEN
ISG20
ACAN
ABHD2
FANCI
KIF7
WDR93
MESP2
ZNF710
IQGAP1
CRTC3
BLM
FURIN
FES
MAN2A2
UNC45A
RCCD1
SV2B
SLCO3A1
ST8SIA2
C15orf32
NR2F2
SPATA8
ARRDC4
IGF1R
LRRC28
MEF2A
ADAMTS17
ASB7
LRRK1
LOC646214
CYFIP1
TUBGCP5
MAGEL2
NDN
UBE3A
ATP10A
GABRB3
OCA2
HERC2
FAM189A1
NDNL2
TJP1
MTMR10
TRPM1
AVEN
SLC12A6
NOP10
LPCAT4
GOLGA8A
GJD2
ACTC1
AQR
ZNF770
MEIS2
RASGRP1
SRP14
BMF
C15orf56
PLCB2
C15orf52
C15orf57
DNAJC17
PPP1R14D
RHOV
INO80
EXD1
OIP5
NDUFAF1
LTK
RPAP1
SPTBN5
EHD4
PLA2G4D
PLA2G4F
VPS39
TMEM87A
LRRC57
CDAN1
TTBK2
UBR1
TGM5
TGM7
LCMT2
ZSCAN29
TP53BP1
PPIP5K1
MFAP1
FRMD5
SPG11
PATL2
DUOX2
DUOXA1
SHF
SLC30A4
MYEF2
FBN1
CEP152
SHC4
SECISBP2L
COPS2
ATP8B4
HDC
GABPB1
TRPM7
SPPL2A
TNFAIP8L3
CYP19A1
DMXL2
LYSMD2
LEO1
BCL2L10
GNB5
MYO5C
MYO5A
ARPP19
ONECUT1
WDR72
RSL24D1
PYGO1
PRTG
NEDD4
RFX7
MNS1
ALDH1A2
ADAM10
SLTM
MYO1E
GTF2A2
BNIP2
ANXA2
RORA
C2CD4B
RPS27L
CA12
HERC1
DAPK2
FAM96A
PPIB
KIAA0101
OAZ2
RBPMS2
PIF1
SPG21
MTFMT
RASL12
PDCD7
CLPX
CILP
IGDCC3
IGDCC4
DPP8
DENND4A
MEGF11
LCTL
AAGAB
ITGA11
ANP32A
ANP32A-IT1
UACA
LARP6
THAP10
GRAMD2
ADPGK
HCN4
NPTN
C15orf59
STOML1
GOLGA6A
STRA6
CYP11A1
SEMA7A
UBL7
EDC3
CYP1A1
ULK3
SCAMP2
COX5A
RPP25
SIN3A
IMP3
CSPG4
NRG4
ETFA
SCAPER
TSPAN3
PEAK1
LINGO1
TBC1D2B
CIB2
ACSBG1
WDR61
CHRNA3
ADAMTS7
CTSH
RASGRF1
BCL2A1
MEX3B
EFTUD1
AP3B2
FSD2
HOMER2
C15orf40
BTBD1
BNC1
WDR73
NMB
SEC11A
KLHL25
NTRK3
DET1
HAPLN3
MFGE8
RLBP1
POLG
RHCG
PLIN1
PEX11A
MESP1
ANPEP
IDH2
CIB1
HDDC3
PRC1
VPS33B
RGMA
FAM169B
TTC23
CHSY1
SNRPA1
PCSK6
TARSL2
HERC2P2
NIPA1
MKRN3
SNRPN
BUB1B
PAK6
DISP2
IVD
CHAC1
CAPN3
TMEM62
CCNDBP1
TRIM69
C15orf48
SQRDL
SLC12A1
DTWD1
MAPK6
GCOM1
RNF111
FAM81A
FOXB1
TLN2
PLEKHO2
ANKDD1A
RAB11A
NOX5
CLK3
LMAN1L
CPLX3
SCAMP5
IDH3A
IL16
SEMA4B
NGRN
CHD2
MCTP2
SYNM
ALDH1A3
CHRFAM7A
OTUD7A
FSIP1
GPR176
EPB42
CATSPER2
ELL3
GATM
RAB27A
CCPG1
DYX1C1
PARP16
TIPIN
SNAPC5
RPL4
CALML4
CLN6
PARP6
HEXA
MAN2C1
PTPN9
SNUPN
CHRNB4
MTHFS
ST20
MESDC2
STARD5
RPS17
CPEB1
HDGFRP3
MRPL46
AP3S2
FAM174B
LYSMD4
TM2D3
SNRNP25
MPG
HBQ1
PDIA2
RAB11FIP3
NHLRC4
MSLN
WDR90
RHOT2
RHBDL1
STUB1
METRN
FAM173A
CHTF18
SOX8
SSTR5
CACNA1H
TPSAB1
TPSD1
UBE2I
BAIAP3
GNPTG
TELO2
TMEM204
MAPK8IP3
EME2
NUBP2
FAHD1
NDUFB10
RNF151
TBL3
GFER
SYNGR3
SLC9A3R2
TSC2
RAB26
TRAF7
MLST8
E4F1
DNASE1L2
CCNF
C16orf59
NTN3
PDPK1
LOC652276
FLJ42627
KCTD5
SRRM2
PRSS21
FLYWCH2
FLYWCH1
KREMEN2
PAQR4
CLDN9
TNFRSF12A
THOC6
MMP25
IL32
ZNF205
OR1F1
OR1F2P
ZNF75A
OR2C1
GLIS2
VASN
DNAJA3
HMOX2
MGRN1
NUDT16L1
C16orf71
UBN1
RBFOX1
METTL22
ABAT
C16orf72
ATF7IP2
NUBP1
CIITA
CLEC16A
SNN
TNFRSF17
SNX29
ERCC4
MKL2
BFAR
PDXDC1
NDE1
ABCC1
TMC7
COQ7
TMC5
CCP110
C16orf62
IQCK
ACSM5
ACSM2A
LOC81691
LYRM1
TMEM159
ANKS4B
METTL9
UQCRC2
C16orf52
VWA3A
EEF2K
POLR3E
HS3ST2
SCNN1G
SCNN1B
UBFD1
DCTN5
PLK1
CHP2
PRKCB
CACNG3
RBBP6
TNRC6A
SLC5A11
LOC554206
LCMT1
AQP8
HS3ST4
C16orf82
IL4R
IL21R
KIAA0556
SBK1
APOBR
EIF3C
ATXN2L
SH2B1
ATP2A1
CD19
NFATC2IP
ZG16
KIF22
ASPHD1
TAOK2
INO80E
ALDOA
PPP4C
CORO1A
MYLPF
ZNF48
ITGAL
PRR14
FBRS
RNF40
CTF1
SETD1A
HSD3B7
ZNF646
BCKDK
KAT8
FUS
TRIM72
ITGAM
ITGAX
ITGAD
ARMC5
TGFB1I1
SLC5A2
AHSP
ZNF267
MGC34800
ORC6
GPT2
PHKB
C16orf78
HEATR3
PAPD5
ADCY7
NKD1
NOD2
CYLD
CHD9
RBL2
FTO
IRX5
LPCAT2
CAPNS2
SLC6A2
CES1P1
GNAO1
OGFOD1
MT4
MT3
MT2A
MT1E
MT1M
MT1F
MT1H
NUP93
SLC12A3
HERPUD1
CETP
NLRC5
CPNE2
RSPRY1
ARL2BP
CCL22
CX3CL1
CCL17
KATNB1
KIFC3
TEPP
MMP15
CCDC113
NDRG4
SETD6
CDH5
BEAN1
CMTM2
CMTM3
CA7
CES3
CBFB
C16orf70
HSF4
NOL3
E2F4
ELMO3
TMEM208
PLEKHG4
LRRC36
HSD11B2
FAM65A
CTCF
RLTPR
PARD6A
C16orf86
TSNAXIP1
THAP11
NUTF2
PSKH1
PLA2G15
SLC7A6
PRMT7
ZFP90
CDH3
CDH1
HAS3
CHTF8
NIP7
CYB5B
NFAT5
WWP2
PDPR
FUK
SF3B3
IL34
CALB2
CHST4
MARVELD3
DHODH
HP
HPR
DHX38
PSMD7
ZNRF1
ZFP1
CTRB1
GABARAPL2
NUDT7
VAT1L
CLEC3A
WWOX
DYNLRB2
CENPN
ATMIN
GAN
CMIP
PLCG2
HSD17B2
CDH13
HSBP1
NECAB2
DNAAF1
ADAD2
WFDC1
ATP2C2
KLHL36
USP10
CRISPLD2
KIAA0513
COX4I1
IRF8
FOXF1
FLJ30679
FOXC2
FOXL1
FBXO31
JPH3
BANP
ZNF469
ZFPM1
ZC3H18
IL17C
CTU2
CDT1
TRAPPC2L
ACSF3
CDH15
ZNF778
RPL13
CPNE7
DPEP1
ZNF276
DEF8
GAS8
POLR3K
RHBDF1
NPRL3
LUC7L
RGS11
AXIN1
MRPL28
TMEM8A
C16orf13
JMJD8
WDR24
FBXL16
CCDC78
NARFL
RPUSD1
GNG13
LMF1
TPSG1
UNKL
C16orf91
CLCN7
IFT140
NME3
MRPS34
HAGH
HS3ST6
RPL3L
RPS2
NOXO1
ZNF598
NTHL1
CASKIN1
ECI1
RNPS1
ABCA3
CEMP1
PRSS27
TCEB2
PRSS33
PRSS22
PKMYT1
CLDN6
HCFC1R1
CCDC64B
ZSCAN10
ZNF200
MEFV
TIGD7
ZNF597
NLRC3
TRAP1
CREBBP
ADCY9
SRL
TFAP4
CORO7
ROGDI
GLYR1
PPL
NAGPA
C16orf89
CARHSP1
USP7
GRIN2A
EMP2
TEKT5
DEXI
SOCS1
TNP2
PRM3
PRM2
PRM1
TXNDC11
ZC3H7A
RSL1D1
GSPT1
CPPED1
PARN
NTAN1
RRN3
KIAA0430
MYH11
ABCC6
XYLT1
GDE1
GP2
PDILT
ACSM2B
ACSM1
THUMPD1
DNAH3
ZP2
CRYM
IGSF6
USP31
COG7
GGA2
EARS2
NDUFAB1
PALB2
ERN2
ARHGAP17
ZKSCAN2
NSMCE1
GTF3C1
GSG1L
XPO6
CLN3
IL27
NUPR1
SULT1A2
SULT1A1
TUFM
RABEP2
SPN
C16orf54
CDIPT
SEZ6L2
KCTD13
HIRIP3
FAM57B
TBX6
YPEL3
GDPD3
MAPK3
CD2BP2
TBC1D10B
DCTPP1
SEPHS2
ZNF688
ZNF785
ZNF629
BCL7C
STX1B
ZNF668
PRSS8
PRSS36
PYCARD
PYDC1
COX6A2
ZNF843
C16orf58
SLC6A10P
SHCBP1
VPS35
MYLK3
C16orf87
DNAJA2
NETO2
ITFG1
ABCC12
ABCC11
N4BP1
CBLN1
ZNF423
BRD7
SNX20
SALL1
TOX3
AKTIP
RPGRIP1L
IRX3
CES1
AMFR
NUDT21
BBS2
MT1G
FAM192A
CIAPIN1
DOK4
CCDC102A
CNGB1
ZNF319
CSNK2A2
CNOT1
SLC38A7
GOT2
CDH8
CDH11
TK2
CMTM4
DYNC1LI2
CCDC79
NAE1
CDH16
RRAD
FAM96B
B3GNT9
TRADD
KIAA0895L
LRRC29
FHOD1
KCTD19
TPPP3
ZDHHC1
ATP6V0D1
AGRP
ACD
GFOD2
RANBP10
CENPT
DPEP3
DPEP2
DDX28
ESRP2
SLC7A6OS
SMPD3
NQO1
NOB1
EXOSC6
AARS
ST3GAL2
COG4
VAC14
HYDIN
TAT
PHLPP2
AP1G1
ZNF821
TXNL4B
PMFBP1
ZFHX3
GLG1
RFWD3
MLKL
FA2H
WDR59
LDHD
CTRB2
BCAR1
CHST6
KARS
ADAMTS18
MAF
CDYL2
PKD1L2
SDR42E1
MPHOSPH6
MBTPS1
HSDL1
TAF1C
KCNG4
COTL1
ZDHHC7
MTHFSD
ZCCHC14
KLHDC4
SLC7A5
CA5A
CYBA
MVD
SNAI3
RNF166
PIEZO1
APRT
GALNS
CBFA2T3
ANKRD11
CHMP1A
SPATA2L
FANCA
CENPBD1
HBZ
HBM
ARHGDIG
NME4
DECR2
RAB40C
WFIKKN1
FAM195A
HAGHL
HN1L
NPW
TBC1D24
ATP6V0C
AMDHD2
ZNF213
ZNF174
NAA60
CLUAP1
DNASE1
SEC14L5
ALG1
PMM2
MPV17L
C16orf45
ITPRIPL2
SYT17
ACSM3
SPNS1
LAT
QPRT
MAZ
PRRT2
MVP
TMEM219
ZNF771
PHKG2
FBXL19
ORAI3
STX4
MMP2
MT1X
COQ9
POLR2C
GINS3
CKLF
PDP2
SLC9A5
EDC4
NFATC3
SNTB2
VPS4A
DDX19B
DDX19A
IST1
TERF2IP
CNTNAP4
MON1B
SYCE1L
MLYCD
OSGIN1
MAP1LC3B
SPG7
CDK10
SPIRE2
TCF25
MC1R
TUBB3
SPSB3
IGFALS
PGP
NMRAL1
ANKS3
ZNF500
TMEM186
LITAF
RPS15A
ARL6IP1
GPRC5B
UMOD
ERI2
DCUN1D3
CDR2
DOC2A
ZNF747
ZNF764
ZNF689
PRSS53
VKORC1
SIAH1
PLLP
CTRL
PSMB10
LCAT
SLC12A4
TERF2
MTSS1L
ZNF23
ZNF19
CFDP1
TMEM170A
CHST5
TMEM231
ADAT1
C16orf46
GINS2
C16orf74
C16orf95
DBNDD1
C17orf97
FAM57A
RNMTL1
WNT9B
TIMM22
TUSC5
WDR81
SERPINF2
SERPINF1
RPA1
HIC1
SRR
SGSM2
PAFAH1B1
RAP1GAP2
OR1A2
OR1A1
OR3A3
ASPA
CTNS
GSG2
ATP2A3
CYB5D2
SPNS3
SPNS2
SMTNL2
ARRB2
MED11
ZMYND15
TM4SF5
GLTPD2
PSMB6
PLD2
MINK1
GP1BA
RNF167
ENO3
KIF1C
ZFP3
RABEP1
RPAIN
MIS12
FAM64A
TXNDC17
XAF1
FBXO39
ALOX12
BCL6B
ACADVL
SLC2A4
EIF5A
ACAP1
KCTD11
TMEM95
TNK1
NLGN2
C17orf74
TMEM102
POLR2A
MPDU1
SHBG
ATP1B2
WRAP53
EFNB3
DNAH2
KDM6B
TMEM88
CYB5D1
CHD3
CNTROB
GUCY2D
ALOX15B
PFAS
RANGRF
ARHGEF15
ODF4
NTN1
USP43
GLP2R
DNAH9
MAP2K4
MYOCD
ARHGAP44
COX10
HS3ST3B1
MEIS3P1
ADORA2B
UBB
TRPV2
MPRIP
NT5M
MED9
RAI1
DRG2
MYO15A
ALKBH5
LLGL1
SMCR8
SLC5A10
MAPK7
RNF112
ALDH3A2
DHRS7B
KCNJ12
WSB1
KSR1
NLK
PYY2
TMEM97
TNFAIP1
SLC13A2
FOXN1
SUPT6H
RPL23A
NEK8
TRAF4
ERAL1
FLOT2
PIPOX
SEZ6
CRYBA1
TAOK1
TP53I13
ANKRD13B
EFCAB5
CPD
GOSR1
ATAD5
RNF135
NF1
RAB11FIP4
SUZ12
RHOT1
RHBDL3
PSMD11
CDK5R1
SPACA3
CCL2
CCL7
CCL11
CCL8
CCL13
TMEM132E
ZNF830
LIG3
FNDC8
SLFN5
AP2B1
TAF15
RASL10B
C17orf50
CCL18
ZNHIT3
PIGW
GGNBP2
DHRS11
MRM1
LHX1
AATF
C17orf78
TADA2A
DUSP14
MRPL45
SOCS7
ARHGAP23
MLLT6
PSMB3
LASP1
RPL19
CDK12
PPP1R1B
PNMT
GRB7
ZPBP2
PSMD3
CSF3
THRA
MSL1
CASC3
RAPGEFL1
WIPF2
CDC6
RARA
IGFBP4
TMEM99
KRTAP9-4
EIF1
GAST
FKBP10
KLHL10
TTC25
CNP
NKIRAS2
HSPB9
STAT5A
ATP6V0A1
HSD17B1
MLX
TUBG1
TUBG2
CNTNAP1
RAMP2
VPS25
WNK4
CNTD1
AOC2
AOC3
G6PC
RUNDC1
RPL27
IFI35
RND2
NBR2
NBR1
TMEM106A
ARL4D
CD300LG
NAGS
G6PC3
C17orf53
ASB16
TMUB2
RUNDC3A
GRN
FZD2
DBF4B
ADAM11
HIGD1B
CCDC103
NMT1
ACBD4
HEXIM1
HEXIM2
FMNL1
MAPT
STH
LRRC37A2
NSF
MYL4
NPEPPS
KPNB1
TBKBP1
TBX21
LRRC46
SP2
NFE2L1
SNX11
CALCOCO2
ATP5G1
UBE2Z
IGF2BP1
B4GALNT2
ABI3
NGFR
NXPH3
KAT7
DLX4
ITGA3
PDK2
SGCA
COL1A1
TMEM92
XYLT2
EME1
ACSF2
RSAD1
MYCBPAP
EPN3
CACNA1G
ABCC3
WFIKKN2
NME1
UTP18
KIF2B
TOM1L1
STXBP4
HLF
PCTP
ANKFN1
NOG
DGKE
SCPEP1
RNF126P1
AKAP1
MSI2
DYNLL2
OR4D1
OR4D2
EPX
LPO
MPO
RAD51C
PPM1E
GDPD1
YPEL2
DHX40
CLTC
C17orf64
PPM1D
BCAS3
TBX2
C17orf82
TBX4
EFCAB3
METTL2A
TLK2
MRC2
TANC2
KCNH6
DCAF7
TACO1
MAP3K3
DDX42
PSMC5
MILR1
DDX5
RGS9
PRKCA
CACNG5
CACNG4
CACNG1
PITPNC1
NOL11
BPTF
KPNA2
AMZ2
PRKAR1A
MAP2K6
KCNJ16
KCNJ2
SOX9
C17orf80
RPL38
TTYH2
DNAI2
KIF19
GPRC5C
CD300A
C17orf77
RAB37
SLC9A3R1
TMEM104
OTOP2
CDR2L
ICT1
KCTD2
SLC16A5
ARMC7
NUP85
MRPS7
MYO15B
SAP30BP
ITGB4
UNK
ZACN
GALR2
SPHK1
AANAT
MGAT5B
SEC14L1
9-Sep
TNRC6C
TMC8
SYNGR2
AFMID
BIRC5
PGS1
C1QTNF1
ENGASE
ENPP7
CBX2
CCDC40
GAA
CARD14
SLC26A11
RNF213
RPTOR
CHMP6
BAIAP2
BAHCC1
FSCN2
TSPAN10
CCDC137
HGS
GCGR
ASPSCR1
LRRC45
RAC3
GPS1
UTS2R
HEXDC
NARF
FOXK2
FN3KRP
FN3K
TBCD
METRNL
DOC2B
FAM101B
VPS53
GEMIN4
NXN
YWHAE
CRK
MYO1C
INPP5K
PITPNA
SLC43A2
SCARF1
RILP
PRPF8
SMYD4
RTN4RL1
SMG6
TSR1
MNT
OR1D5
OR1D2
OR1G1
OR3A1
OR1E1
ITGAE
CAMKK1
P2RX1
ZZEF1
ANKFY1
UBE2G1
MYBBP1A
GGT6
ALOX15
PELP1
CXCL16
VMO1
CHRNE
SLC25A11
PFN1
SPAG7
CAMTA2
ZNF232
ZNF594
DERL2
NLRP1
AIPL1
PITPNM3
KIAA0753
MED31
SLC13A5
TEKT1
SLC16A11
CLEC10A
ASGR2
ASGR1
DLG4
DVL2
PHF23
YBX2
PLSCR3
ZBTB4
SOX15
FXR2
SAT2
TP53
LOC284023
ALOX12B
ALOXE3
HES7
TMEM107
AURKB
CTC1
SLC25A35
LOC100128288
MYH10
CCDC42
MFSD6L
PIK3R6
PIK3R5
STX8
RCVRN
GAS7
MYH13
MYH8
MYH4
MYH1
MYH2
MYH3
SCO1
TMEM220
PIRT
ZNF18
ELAC2
HS3ST3A1
CDRT15
PMP22
TEKT3
UBE2S
NCOR1
CENPV
ZNF287
ZNF624
COPS3
RASD1
PEMT
SMCR5
SREBF1
TOM1L2
ATPAF2
FLII
TOP3A
SHMT1
FAM83G
GRAP
B9D1
MFAP4
SLC47A2
ALDH3A1
ULK2
AKAP10
USP22
TMEM11
C17orf51
IFT20
POLDIP2
SLC46A1
UNC119
PIGS
ALDOC
KIAA0100
SDF2
PROCA1
TLCD1
DHRS13
PHF12
NUFIP2
ABHD15
GIT1
CORO6
SSH2
SLC6A4
BLMH
CRLF3
EVI2A
UTP6
C17orf75
MYO1D
CCL1
CCT6B
NLE1
SLFN11
SLFN12
SLFN13
PEX12
GAS2L2
MMP28
CCL5
RDM1
LYZL6
CCL16
CCL14
CCL23
CCL3
ACACA
SYNRG
DDX52
HNF1B
C17orf96
PCGF2
PIP4K2B
CWC25
RPL23
PLXDC1
ARL5C
CACNB1
STAC2
FBXL20
MED1
NEUROD2
PGAP3
IKZF3
GSDMB
ORMDL3
MED24
NR1D1
GJD3
TOP2A
TNS4
CCR7
KRT24
KRT10
KRT20
KRT23
KRT40
KRTAP3-2
KRTAP3-1
KRTAP1-5
KRTAP2-1
KRTAP4-12
KRTAP4-2
KRTAP4-1
KRTAP17-1
KRT33A
KRT37
KRT38
KRT32
KRT35
KRT36
KRT13
KRT15
KRT19
KRT9
KRT14
KRT16
HAP1
JUP
KLHL11
ACLY
DNAJC7
ZNF385C
DHX58
KAT2A
KCNH4
HCRT
GHDC
STAT5B
STAT3
PTRF
PSMC3IP
FAM134C
PLEKHH3
CCR10
EZH1
BECN1
VAT1
BRCA1
ETV4
MEOX1
SOST
DUSP3
MPP3
MPP2
PPY
PYY
HDAC5
ATXN7L3
UBTF
SLC4A1
SLC25A39
ITGA2B
GPATCH8
CCDC43
GJC1
EFTUD2
KIF18B
C1QL1
DCAKD
PLCD3
MAP3K14
ARHGAP27
PLEKHM1
RPRML
CDC27
OSBPL7
MRPL10
SCRN2
SP6
PRR15L
COPZ2
CBX1
SKAP1
HOXB1
HOXB5
HOXB8
HOXB9
HOXB13
TTLL6
SNF8
GIP
GNGT2
PHOSPHO1
ZNF652
PHB
SPOP
SLC35B1
FAM117A
DLX3
SAMD14
PPP1R9B
HILS1
MRPL27
LRRC59
CHAD
ANKRD40
LINC00483
TOB1
SPAG9
MBTD1
CA10
COX11
MMD
TMEM100
TRIM25
COIL
MRPS23
CUEDC1
VEZF1
MKS1
BZRAP1
HSF5
MTMR4
4-Sep
C17orf47
TEX14
TRIM37
SKA2
PTRH2
TUBD1
HEATR6
USP32
APPBP2
NACA2
BRIP1
INTS2
MED13
10-Mar
CYB561
LIMD2
FTSJ3
SMARCD2
CSH1
CD79B
SCN4A
ICAM2
ERN1
TEX2
PECAM1
POLG2
SMURF2
LRRC37A3
GNA13
APOH
HELZ
PSMD12
C17orf58
SLC16A6
WIPI1
FAM20A
ABCA8
ABCA9
ABCA6
SLC39A11
FAM104A
SDK2
CDC42EP4
CD300LB
CD300C
CD300LF
NAT9
GRIN2C
FDXR
USH1G
ATP5H
NT5C
GGA3
MIF4GD
SLC25A19
GRB2
CASKIN2
RECQL5
GALK1
UNC13D
WBP2
TRIM47
TRIM65
ACOX1
EVPL
SRP68
EXOC7
FOXJ1
RNF157
QRICH2
PRPSAP1
UBE2O
RHBDF2
ST6GALNAC2
ST6GALNAC1
MXRA7
JMJD6
TK1
SOCS3
DNAH17
CYTH1
USP36
LGALS3BP
CANT1
CBX8
CBX4
TBC1D16
EIF4A3
SGSH
NPTX1
AATK
SLC38A10
TMEM105
LOC100130370
NPLOC4
PDE6G
FAM195B
P4HB
ARHGDIA
PCYT2
NOTUM
STRA13
DCXR
RFNG
DUS1L
FASN
CCDC57
CSNK1D
CD7
SECTM1
C17orf62
RAB40B
ZNF750
B3GNTL1
ALOX12P2
SPEM1
FGF11
CHRNB1
TNFSF12
TNFSF13
SENP3
EIF4A1
CD68
NDEL1
ZNF286A
TTC19
PIGL
CCDC144A
PRPSAP2
EPN2
SLC47A1
LGALS9
SARM1
TBC1D29
LRRC37BP1
ADAP2
ZNF207
TMEM98
UNC45B
STARD3
TCAP
ERBB2
KRTAP4-7
KRTAP9-3
NAGLU
COASY
PSME3
DHX8
CRHR1
GOSR2
ITGB3
PNPO
CDK5RAP3
SPATA20
LUC7L3
PRR11
SMG8
RPS6KB1
CA4
ACE
ARSG
SSTR2
COG1
TSEN54
LLGL2
MFSD11
MRPL12
SLC25A10
ANAPC11
NPB
RPH3AL
GLOD4
ABR
OR3A2
SPATA22
TRPV3
SHPK
P2RX5
NUP88
C1QBP
DHX33
GABARAP
CTDNEP1
CLDN7
GPS2
NEURL4
KCNAB3
TRAPPC1
VAMP2
KRBA2
DHRS7C
CDRT1
TRIM16
TNFRSF13B
PLD6
FLCN
TBC1D28
NOS2
SEBOX
SPAG5
RAD51D
RFFL
MYO19
KRT25
KRT27
KRT12
SMARCE1
KRT222
KRTAP1-3
KRTAP1-1
KRTAP4-11
KRTAP4-5
KRTAP4-4
KRTAP4-3
KRT33B
KRT34
KRT31
RAB5C
TMEM101
GFAP
HOXB2
HOXB3
HOXB6
HOXB7
SRSF1
SUPT4H1
RNF43
RNFT1
STRADA
CCDC47
GH2
CSHL1
GH1
AXIN2
CEP112
ABCA5
HN1
MRPL38
FBF1
CYGB
TMC6
SIRT7
MAFG
PYCR1
MGC70870
USP14
CETN1
CLUL1
TYMS
ADCYAP1
NDC80
SMCHD1
EMILIN2
MYL12A
MYL12B
TGIF1
DLGAP1
L3MBTL4
ARHGAP28
PTPRM
RAB12
TWSG1
RALBP1
RAB31
TXNDC2
VAPA
APCDD1
NAPG
GNAL
CHMP1B
IMPA2
CIDEA
TUBB6
PSMG2
SEH1L
CEP192
RNMT
MC5R
ANKRD30B
GREB1L
SNRPD1
MIB1
GATA6
CABLES1
RIOK3
C18orf8
LAMA3
TTC39C
CABYR
IMPACT
HRH4
PSMA8
TAF4B
DSG1
DSG4
DSG3
DSG2
TTR
MEP1B
ASXL3
DTNA
MAPRE2
ZNF397
GALNT1
C18orf21
ELP2
MOCOS
FHOD3
KIAA1328
PIK3C3
SETBP1
SLC14A1
SIGLEC15
C18orf25
RNF165
KATNAL2
C18orf12
CTIF
LIPG
SKA1
MAPK4
ME2
DCC
POLI
C18orf54
RAB27B
TCF4
WDR7
ST8SIA3
ONECUT2
NEDD4L
MALT1
ZNF532
SEC11C
GRP
PMAIP1
CDH20
KIAA1468
TNFRSF11A
ZCCHC2
PHLPP1
SERPINB5
SERPINB12
SERPINB13
SERPINB11
SERPINB7
CDH7
CCDC102B
DOK6
SOCS6
CNDP2
CNDP1
ZNF407
TSHZ1
ZNF236
SALL3
ATP9B
NFATC1
CTDP1
KCNG2
RBFA
ADNP2
THOC1
COLEC12
ENOSF1
YES1
METTL4
LPIN2
MYOM1
EPB41L3
LAMA1
PPP4R1
PIEZO2
MPPE1
AFG3L2
SPIRE1
CEP76
PTPN2
MC2R
ROCK1
ESCO1
ABHD3
CTAGE1
NPC1
ANKRD29
OSBPL1A
ZNF521
SS18
KCTD1
AQP4
CHST9
CDH2
DSC3
DSC1
B4GALT6
TRAPPC8
KLHL14
NOL4
ZNF24
ZNF396
INO80C
RPRD1A
SLC39A6
RIT2
SYT4
PSTPIP2
ATP5A1
LOXHD1
PIAS2
TCEB3B
ZBTB7C
SMAD7
DYM
MBD1
CXXC1
MRO
MEX3C
MBD2
SNORA37
STARD6
CCDC68
TXNL1
FECH
NARS
ATP8B1
ALPK2
RAX
LMAN1
CCBE1
MC4R
PIGN
BCL2
KDSR
VPS4B
CDH19
DSEL
TMX3
CD226
RTTN
NETO1
FBXO15
CYB5A
ZADH2
ZNF516
MBP
PQLC1
TXNL4A
PARD6G
NDUFV2
ANKRD12
RBBP8
RNF125
RNF138
ELAC1
SMAD4
SERPINB2
SERPINB10
SERPINB8
GALR1
ZNF519
DSC2
ST8SIA5
HDHD2
IER3IP1
SMAD2
C18orf32
RPL17
ACAA2
MYO5B
RNF152
SERPINB4
SERPINB3
CBLN2
MADCAM1
CDC34
GZMM
BSG
HCN2
FGF22
FSTL3
PALM
PTBP1
AZU1
PRTN3
ELANE
CFD
KISS1R
ARID3A
WDR18
GRIN3B
CNN2
ABCA7
HMHA1
GPX4
ATP5D
MIDN
CIRBP
C19orf24
MUM1
NDUFS7
DAZAP1
RPS15
APC2
REEP6
SCAMP4
CSNK1G2
IZUMO4
DOT1L
SF3A2
AMH
OAZ1
GADD45B
THOP1
ZNF554
ZNF555
ZNF556
ZNF57
TLE6
GNA11
GNA15
S1PR4
NCLN
NFIC
FZR1
HMG20B
GIPC3
TJP3
MRPL54
ATCAY
PIAS4
CREB3L3
ANKRD24
EBI3
CCDC94
SHD
FSD1
MPND
CHAF1A
TNFAIP8L1
FEM1A
UHRF1
KDM4B
ZNRF4
SAFB
HSD11B1L
DUS3L
NRTN
ACSBG2
CLPP
ALKBH7
CRB3
TNFSF9
TRIP10
VAV1
MBD3L2
ZNF557
RETN
CLEC4M
EVI5L
LRRC8E
MAP2K7
SNAPC2
CCL25
CERS4
ANGPTL4
RAB11B
HNRNPM
MYO1F
MBD3L1
ZNF317
OR7D2
OR7E24
UBL5
PIN1
RDH8
C19orf66
MRPL4
ICAM1
ICAM4
ICAM5
PDE4A
ATG4D
SLC44A2
ILF3
QTRT1
DNM2
CARM1
C19orf52
SMARCA4
LDLR
TSPAN16
PRKCSH
CNN1
ZNF441
ZNF491
ZNF440
ZNF439
ZNF844
ZNF788
ZNF136
ZNF791
ASNA1
BEST2
JUNB
RNASEH2A
MAST1
GCDH
CALR
RAD23A
DAND5
NFIX
LYL1
NACC1
IER2
ZSWIM4
NANOS3
CC2D1A
DCAF15
PKN1
TECR
ZNF333
OR7C2
CCDC105
CASP14
OR1I1
SYDE1
CYP4F22
OR10H2
OR10H3
UCA1
TPM4
FAM32A
AP1M1
KLF2
C19orf44
TMEM38A
SIN3B
F2RL3
MYO9B
USE1
OCEL1
BABAM1
MRPL34
DDA1
GTPBP3
SLC27A1
PGLS
FAM129C
MAP1S
FCHO1
B3GNT3
SLC5A5
CCDC124
KCNN1
ARRDC2
MAST3
PIK3R2
MPV17L2
KIAA1683
PGPEP1
GDF15
SSBP4
UBA52
C19orf60
TMEM59L
KLHL26
CRTC1
UPF1
DDX49
ARMC6
SLC25A42
RFXANK
NCAN
MAU2
GATAD2A
CILP2
ZNF101
ZNF253
ZNF93
ZNF90
ZNF486
ZNF85
ZNF430
ZNF431
ZNF738
ZNF257
ZNF492
ZNF254
POP4
PLEKHF1
CCNE1
ZNF507
DPY19L3
PDCD5
RGS9BP
GPATCH1
WDR88
LRP3
CEBPG
CHST8
KCTD15
LSM14A
KIAA0355
UBA2
WTIP
ZNF302
ZNF30
GRAMD1A
SCN1B
HPN
FXYD3
FXYD5
LSR
USF2
HAMP
MAG
CD22
FFAR1
FFAR3
FFAR2
GAPDHS
TMEM147
HAUS5
RBM42
ETV2
COX6B1
UPK1A
ZBTB32
ARHGAP33
KIRREL2
APLP1
HCST
SDHAF1
WDR62
TBCB
CAPNS1
ZNF146
ZNF382
ZNF567
ZNF345
ZNF568
ZNF383
ZNF527
ZNF570
SIPA1L3
KCNK6
CATSPERG
PSMD8
SPRED3
FAM98C
RYR1
EIF3K
ACTN4
NFKBIB
MRPS12
PAK4
SAMD4B
MED29
ZFP36
PLEKHG2
SUPT5H
DLL3
LGALS13
LGALS14
PSMC4
ZNF546
MAP3K10
PLD3
SPTBN4
SHKBP1
LTBP4
ITPKC
SNRPA
CYP2B6
CYP2A13
CYP2S1
AXL
CCDC97
CEACAM3
DMRTC2
RPS19
CD79A
ZNF574
ZNF526
CIC
PRR19
TMEM145
MEGF8
CD177
TEX101
ZNF575
IRGC
ZNF283
ZNF221
ZNF230
ZNF224
ZNF234
ZNF227
ZNF233
BCL3
CBLC
BCAM
PVRL2
TOMM40
CLPTM1
RELB
CLASRP
KLC3
CD3EAP
FOSB
VASP
GIPR
QPCTL
FOXA3
CCDC61
IGFL2
IGFL1
HIF3A
PPP5C
FKRP
ARHGAP35
NPAS1
SAE1
CCDC9
DHX34
GLTSCR1
EHD2
GLTSCR2
SEPW1
ZNF114
ELSPBP1
SYNGR4
GRIN2D
SULT2B1
SPACA4
SPHK2
FUT2
FGF21
PPP1R15A
NUCB1
DHDH
BAX
FTL
RUVBL2
SNRNP70
LIN7B
PPFIA3
TRPM4
CD37
DKKL1
CCDC155
RPS11
FCGRT
RCN3
PRRG2
PRR12
SCAF1
BCL2L12
AP2A1
MED25
PTOV1
AKT1S1
TBC1D17
ATF5
SIGLEC16
ZNF473
FLJ26850
MYH14
MYBPC2
CLEC11A
GPR32
ACPT
MGC45922
KLK3
KLK2
SIGLEC9
SIGLEC7
CD33
ZNF175
FPR2
FPR3
PPP2R1A
ZNF766
ZNF480
ZNF610
ZNF528
ZNF578
VN1R2
ZNF813
ZNF331
MYADM
PRKCG
CACNG7
CACNG8
CACNG6
PRPF31
CNOT3
TSEN34
RPS9
LILRA5
TTYH1
LENG8
LAIR2
KIR3DX1
KIR2DS5
KIR2DL4
FCAR
NCR1
NLRP2
EPS8L1
PPP1R12C
PPP6R1
BRSK1
TMEM190
ZNF628
NAT14
ZNF524
U2AF2
EPN1
NLRP4
NLRP8
NLRP5
ZNF444
GALP
ZNF471
ZFP28
ZNF470
ZNF71
USP29
ZNF264
AURKC
ZNF805
ZNF460
ZNF543
ZNF304
ZNF549
ZIK1
ZNF530
ZNF134
ZSCAN4
ZSCAN1
ZNF135
ZNF274
ZSCAN22
RPS5
ZNF584
ZNF324B
TRIM28
MIER2
THEG
C2CD4C
SHC2
ODF3L2
POLRMT
RNF126
MED16
POLR2E
SBNO2
GAMT
PCSK4
ADAMTSL5
MEX3D
TCF3
ATP8B3
REXO1
KLF16
BTBD2
MKNK2
AP3D1
LINGO3
LSM7
LMNB2
GNG7
SGTA
ZNF77
TLE2
AES
DOHH
TBXA2R
PIP5K1C
APBA3
RAX2
MATK
ZFR2
DAPK3
EEF2
ZBTB7A
MAP2K2
SIRT6
TMIGD2
STAP2
SH3GL1
SEMA6B
DPP9
TICAM1
PLIN3
PTPRS
SAFB2
C19orf70
LONP1
FUT6
FUT3
RANBP3
MLLT1
ACER1
PSPN
GTF2F1
KHSRP
SLC25A41
SLC25A23
DENND1C
TUBB4A
CD70
TNFSF14
C3
GPR108
SH2D3A
FLJ25758
INSR
PEX11G
XAB2
PCP2
FCER2
CLEC4G
CD209
CTXN1
TIMM44
FBN3
KANK3
PRAM1
ZNF414
ADAMTS10
ZNF558
MUC16
OR7E19P
ZNF266
ZNF560
ZNF426
ZNF121
ZNF561
ZNF562
FBXL12
OLFM2
COL5A3
ANGPTL6
EIF3G
ICAM3
TYK2
CDC37
KEAP1
S1PR5
KRI1
CDKN2D
AP1M2
TMED1
YIPF2
SPC24
KANK2
DOCK6
CCDC151
ELOF1
ACP5
ZNF627
ZNF823
ZNF563
DHPS
FBXW9
TNPO2
C19orf43
PRDX2
DNASE2
KLF1
SYCE2
FARSA
GADD45GIP1
TRMT1
STX10
C19orf57
PODNL1
RFX1
SAMD1
PRKACA
ASF1B
DDX39A
PTGER1
GIPC1
DNAJB1
NDUFB7
OR7A5
OR7C1
OR7A10
OR7A17
SLC1A6
ILVBL
NOTCH3
EPHX3
BRD4
AKAP8
AKAP8L
WIZ
RASAL3
PGLYRP2
OR10H1
CYP4F2
CYP4F11
CIB3
EPS15L1
CPAMD8
HAUS8
ABHD8
ANO8
PLVAP
BST2
UNC13A
INSL3
JAK3
IL12RB1
RAB3A
JUND
LSM4
LRRC25
ISYNA1
ELL
FKBP8
CRLF1
COMP
SUGP2
TMEM161A
NR2C2AP
SUGP1
TSSK6
PBX4
LPAR2
GMIP
ATP13A1
ZNF14
ZNF506
ZNF682
ZNF100
ZNF43
ZNF208
ZNF99
ZNF681
UQCRFS1
C19orf12
TSHZ3
ANKRD27
SLC7A9
RHPN2
SLC7A10
CEBPA
PEPD
ZNF599
ZNF792
LGI4
FAM187B
KRTDAP
DMKN
SBSN
ATP4A
HSPB6
PRODH2
NPHS1
NFKBID
TYROBP
CLIP3
THAP8
POLR2I
COX7A1
ZNF565
ZFP14
ZFP82
ZNF566
ZNF260
ZNF529
ZNF461
ZNF829
HKR1
ZNF569
ZNF571
ZNF573
WDR87
DPF1
PPP1R14A
YIF1B
GGN
RASGRP4
MAP4K1
CAPN12
LGALS7
LGALS4
SIRT2
SYCN
GMFG
PAF1
RPS16
EID2B
EID2
CLC
DYRK1B
FBL
FCGBP
TTC9B
CNTD2
AKT2
C19orf47
HIPK4
PRX
SERTAD1
SERTAD3
BLVRB
NUMBL
ADCK4
C19orf54
TGFB1
B9D2
EXOSC5
B3GNT8
ATP5SL
CEACAM4
CEACAM7
LYPD4
RABAC1
ATP1A3
GRIK5
POU2F2
DEDD2
PAFAH1B3
CNFN
LIPE
CXCL17
CEACAM1
PSG1
PSG11
PSG5
PSG4
LYPD3
PHLDB3
ETHE1
ZNF428
CADM4
PLAUR
SMG9
KCNN4
ZNF45
ZNF235
ZNF180
NKPD1
TRAPPC6A
EXOC3L2
CKM
PPP1R13L
ERCC1
RTN2
EML2
SNRPD2
FBXO46
SIX5
RSPH6A
SYMPK
IRF2BP1
MYPOP
NANOS2
PGLYRP1
CCDC8
PNMAL1
PTGIR
GNG8
DACT3
PRKD2
STRN4
SLC1A5
AP2S1
TMEM160
ZC3H4
BBC3
MEIS3
SLC8A2
KPTN
NAPA
ZNF541
SULT2A1
CABP5
PLA2G4C
LIG1
CARD8
CCDC114
TMEM143
KDELR1
LMTK3
DBP
CA11
NTN5
RASIP1
IZUMO1
FUT1
BCAT2
HSD17B14
PLEKHA4
TULP2
GYS1
KCNA7
C19orf73
HRC
SLC6A16
PTH2
SLC17A7
PIH1D1
NOSIP
RRAS
IRF3
TSKS
VRK3
KCNC3
NAPSA
FAM71E1
JOSD2
LRRC4B
C19orf48
KLK1
KLK15
KLK4
KLK5
KLK6
KLK7
KLK10
KLK11
KLK12
KLK13
KLK14
NKG7
LIM2
SIGLEC10
SIGLEC8
SIGLEC6
HAS1
FPR1
ZNF350
ZNF615
ZNF614
ZNF83
ZNF611
ZNF160
ZNF415
ZNF665
ZNF677
VN1R4
NLRP12
VSTM1
OSCAR
TFPT
LENG1
TMC4
MBOAT7
LILRB5
LAIR1
LENG9
CDC42EP5
NLRP7
TNNT1
SYT5
PTPRH
HSPBP1
TMEM150B
IL11
ISOC2
ZNF579
FIZ1
ZNF784
NLRP9
NLRP11
NLRP13
ZNF787
ZSCAN5A
ZNF582
ZNF667
ZNF835
PEG3
ZIM3
ZNF550
ZNF416
ZNF154
ZNF671
ZNF552
ZNF418
ZNF256
C19orf18
ZNF606
ZSCAN18
ZNF329
ZNF497
ZNF837
ZNF132
ZBTB45
CHMP2A
UBE2M
MZF1
STK11
EFNA2
SPPL2B
CAPS
ARHGEF18
C19orf45
ZNF358
MCOLN1
PNPLA6
STXBP2
TRAPPC5
CLEC4GP1
ZNF700
ZNF763
CCDC130
MRI1
C19orf53
RLN3
IL27RA
CYP4F8
CYP4F3
CYP4F12
RAB8A
HSH2D
ANKLE1
NDUFA13
YJEFN3
ZNF493
ZNF429
ZNF536
TDRD12
GPI
PDCD2L
FXYD1
FXYD7
PSENEN
LIN37
LRFN3
ZNF420
ZNF793
ZNF540
SPINT2
C19orf33
TIMM50
MIA
EGLN2
CYP2F1
HNRNPUL1
CEACAM21
CEACAM5
CEACAM6
TMEM91
BCKDHA
ARHGEF1
ZNF576
ZNF155
ZNF222
ZNF223
ZNF284
ZNF225
ZNF226
PVR
CEACAM19
APOE
APOC1
APOC2
GEMIN7
PPP1R37
MARK4
BLOC1S3
C5AR1
CRX
EMP3
GRWD1
KCNJ14
CYTH2
ALDH16A1
FLT3LG
RPL13A
PRMT1
NR1H2
POLD1
SPIB
ZNF613
ZNF808
ZNF701
NDUFA3
LILRA2
LILRA1
LILRB1
LILRB4
LILRP2
ZNF580
CCDC106
ZNF583
ZNF547
ZNF548
ZNF17
ZNF749
ZNF419
ZNF211
ZNF551
ZNF776
ZNF586
ZNF587
ZNF544
ZNF8
ZNF324
ZNF446
C19orf25
MBD3
UQCR11
JSRP1
TIMM13
DIRAS1
SLC39A3
LRG1
PRR22
FUT5
NDUFA11
RFX2
ELAVL1
CD320
NDUFA7
DNMT1
S1PR2
FDX1L
RAVER1
RAB3D
TMEM205
EPOR
RGL3
ELAVL3
ZNF653
ECSIT
ZNF20
ZNF625
ZNF44
ZNF442
ZNF443
ZNF709
ZNF564
ZNF490
MAN2B1
HOOK2
RTBDN
CACNA1A
CALR3
CHERP
SLC35E1
NR2F6
USHBP1
NXNL1
COPE
HOMER3
HAPLN4
TM6SF2
ZNF626
ZNF708
ZNF91
ZNF675
IGFLR1
U2AF1L4
ALKBH6
ZNF585A
ZNF585B
ZFP30
ZNF781
ZNF607
ECH1
HNRNPL
SARS2
FBXO17
FBXO27
LRFN1
ZNF780B
ZNF780A
CYP2A6
CYP2A7
GSK3A
ERF
CEACAM8
PSG3
PSG6
PSG7
PSG2
PSG9
XRCC1
IRGQ
LYPD5
ZNF404
ZNF229
ZNF296
ERCC2
OPA3
GPR4
DMPK
DMWD
NOVA2
FAM83E
RPL18
CGB
TEAD2
FUZ
PNKP
NUP62
SIGLEC11
SYT3
SHANK1
KLK8
ETFB
CLDND2
ZNF577
ZNF649
ZNF432
ZNF616
ZNF836
ZNF600
ZNF28
ZNF468
ZNF320
ZNF702P
ZNF347
LOC284379
LILRB3
LILRA6
LILRB2
LILRA4
GP6
RDH13
TNNI3
TMEM86B
COX6B2
FAM71E2
VN1R1
ZNF814
ZNF417
SLC27A5
DEFB125
DEFB126
DEFB127
DEFB129
DEFB132
ZCCHC3
SOX12
NRSN2
TRIB3
RBCK1
FAM110A
SIRPA
STK35
TGM3
TGM6
TMC2
EBF4
GNRH2
MRPS26
OXT
ITPA
ATRN
HSPA12B
CDC25B
MAVS
SMOX
PRNP
PRND
RASSF2
CDS2
FLJ33544
C20orf196
CHGB
MCM8
CRLS1
BMP2
PLCB4
SNAP25
BTBD3
SPTLC3
ISM1
MACROD2
SNRPB2
OTOR
PCSK2
DSTN
BANF2
ZNF133
POLR3F
SEC23B
SLC24A3
RIN2
INSM1
XRN2
PAX1
SSTR4
NXT1
GZF1
CSTL1
CST8
SYNDIG1
CST7
ENTPD6
PYGB
GINS1
DEFB118
DEFB123
REM1
ID1
COX4I2
TPX2
MYLK2
TTLL9
XKR7
HCK
TM9SF4
POFUT1
KIF3B
ASXL1
DNMT3B
MAPRE1
BPIFA1
CBFA2T2
C20orf144
E2F1
ZNF341
CHMP4B
RALY
ITCH
DYNLRB1
MAP1LC3A
TP53INP2
ACSS2
MYH7B
PROCR
MMP24
CEP250
ERGIC3
SPAG4
ROMO1
PHF20
EPB41L1
DLGAP4
MYL9
RPN2
MANBAL
SRC
NNAT
CTNNBL1
VSTM2L
RPRD1B
LBP
RALGAPB
ADIG
SLC32A1
ACTR5
PPP1R16B
FAM83D
DHX35
TOP1
PLCG1
LPIN3
SRSF6
IFT52
MYBL2
TOX2
GDAP1L1
R3HDML
HNF4A
TTPAL
PKIG
WISP2
KCNK15
YWHAB
PABPC1L
STK4
PI3
SEMG1
SEMG2
RBPJL
PIGT
WFDC2
WFDC10A
WFDC13
DNTTIP1
UBE2C
SNX21
ZSWIM3
ZSWIM1
CTSA
PCIF1
MMP9
SLC12A5
CD40
SLC2A10
EYA2
LOC100131496
NCOA3
SULF2
ARFGEF2
CSE1L
DDX27
SLC9A8
RNF114
SNAI1
CEBPB
PTPN1
PARD6B
BCAS4
MOCS3
TSHZ2
PFDN4
DOK5
MC3R
CSTF1
CASS4
TFAP2C
SPO11
RAE1
RBM38
PCK1
C20orf85
RAB22A
VAPB
GNAS
TUBB1
ZNF831
EDN3
PHACTR3
CDH26
C20orf197
CDH4
LSM14B
SS18L1
ADRM1
RPS21
SLCO4A1
NTSR1
OGFR
COL9A3
SLC17A9
BIRC7
ARFGAP1
COL20A1
PPDPF
C20orf195
RTEL1
TPD52L2
DNAJC5
PRPF6
TCEA2
OPRL1
MYT1
C20orf96
TBC1D20
TCF15
ANGPT4
RSPO4
PDYN
IDH3B
CPXM1
AVP
UBOX5
DDRGK1
SLC4A11
C20orf194
GFRA4
ADAM33
SIGLEC1
C20orf27
SPEF1
CENPB
RNF24
ADRA1D
PRNT
SLC23A2
PCNA
PROKR2
TRMT6
LRRN4
FERMT1
HAO1
TMX4
PLCB1
PAK7
MKKS
JAG1
TASP1
ESF1
SEL1L2
FLRT3
LOC613266
KIF16B
BFSP1
RRBP1
SNX5
DZANK1
RBBP9
LOC100130264
CRNKL1
RALGAPA2
NKX2-2
FOXA2
THBD
CD93
NAPB
CST11
CST9L
CST9
CST3
CST4
CST1
CST2
CST5
GGTLC1
ACSS1
VSX1
ABHD12
NINL
NANP
ZNF337
DEFB119
DEFB121
BCL2L1
FOXS1
PDRG1
PLAGL2
COMMD7
CDK5RAP1
SNTA1
NECAB3
PXMP4
EIF2S2
AHCY
PIGU
HMGB3P1
GGT7
GSS
TRPC4AP
EDEM2
FAM83C
GDF5
C20orf173
FER1L4
RBM39
SCAND1
SLA2
NDRG3
DSN1
SAMHD1
RBL1
GHRH
TTI1
TGM2
KIAA1755
SNORA71A
MAFB
ZHX3
EMILIN3
CHD6
PTPRT
GTSF1L
JPH2
FITM2
SERINC3
ADA
RIMS4
TOMM34
KCNS1
WFDC5
WFDC12
SLPI
MATN4
SDC4
TP53TG5
SPINT3
WFDC8
WFDC9
WFDC11
WFDC10B
WFDC3
TNNC2
ACOT8
NEURL2
PLTP
ZNF335
NCOA5
CDH22
SLC35C2
ELMO2
SLC13A3
ZMYND8
PREX1
STAU1
PTGIS
B4GALT5
SPATA2
FAM65C
ADNP
DPM1
KCNG1
NFATC2
ATP9A
SALL4
ZFP64
ZNF217
BCAS1
CYP24A1
CBLN4
AURKA
GCNT7
BMP7
CTCFL
ZBP1
PMEPA1
PPP4R1L
APCDD1L
CTSZ
SYCP2
PPP1R3D
PSMA7
HRH3
LAMA5
CABLES2
GATA5
TCFL5
DIDO1
YTHDF1
NKAIN4
KCNQ2
EEF1A2
PTK6
SRMS
GMEB2
STMN3
ARFRP1
ZBTB46
UCKL1
SAMD10
RGS19
NPBWR2
PSMF1
RAD21L1
SNPH
VPS16
PTPRA
PANK2
DTD1
HM13
ASIP
TGIF2
C20orf24
BPI
L3MBTL1
SGK2
SYS1
DBNDD2
NPEPL1
STX16
OSBPL2
ZGPAT
SLC2A4RG
PCMTD2
CSNK2A1
SRXN1
FKBP1A
NSFL1C
SIRPB2
SIRPD
SIRPB1
SIRPG
SNRPB
ZNF343
OVOL2
DEFB124
DUSP15
NCOA6
EIF6
RBM12
NFS1
BLCAP
WFDC6
ZNF334
ZNFX1
KCNB1
TMEM189
TAF4
CHRNA4
ZNF512B
SOX18
ICOSLG
SIK1
CRYAA
RBM11
ABCC13
USP25
CXADR
CHODL
NCAM2
JAM2
GABPA
USP16
KRTAP13-1
SOD1
HUNK
MRAP
OLIG2
OLIG1
IFNAR1
IFNGR2
SON
ITSN1
KCNE2
CLIC6
CBR1
CBR3
DOPEY2
SIM2
TTC3
DSCR9
DYRK1A
DSCR10
ETS2
SH3BGR
IGSF5
PCP4
BACE2
FAM3B
MX2
MX1
UMODL1
ABCG1
UBASH3A
PDE9A
NDUFV3
PKNOX1
RRP1B
PDXK
RRP1
AGPAT3
TRAPPC10
PWP2
C21orf33
AIRE
PFKL
TRPM2
LRRC3
ITGB2
ADARB1
COL18A1
COL6A1
COL6A2
MCM3AP-AS1
PCNT
DIP2A
PRMT2
CBS
U2AF1
KCNE1
MGC39584
LIPI
HSPA13
SAMSN1
BTG3
C21orf91
TMPRSS15
MRPL39
ATP5J
APP
CYYR1
ADAMTS1
ADAMTS5
N6AMT1
LTN1
RWDD2B
CCT8
GRIK1
CLDN17
CLDN8
KRTAP8-1
KRTAP7-1
KRTAP11-1
SCAF4
MIS18A
URB1
SYNJ1
C21orf62
TMEM50B
DNAJC28
GART
RCAN1
SETD4
CLDN14
HLCS
PIGP
DSCR3
KCNJ6
DSCR4
ERG
PSMG1
BRWD1
HMGN1
LCA5L
DSCAM
PLAC4
RIPK4
PRDM15
C2CD2
TFF3
TFF2
TFF1
TMPRSS3
RSPH1
WDR4
HSF2BP
CSTB
DNMT3L
C21orf2
UBE2G2
SUMO3
PTTG1IP
POFUT2
SLC19A1
FTCD
LSS
MCM3AP
C21orf58
S100B
BAGE
TPTE
BACH1
IFNAR2
IL10RB
SLC5A3
MORC3
CHAF1B
DSCR8
KCNJ15
WRB
B3GALT5
SLC37A1
KRTAP10-11
PCBP3
NRIP1
KRTAP19-1
TIAM1
TCP10L
C21orf59
DONSON
ATP5O
TMPRSS2
IL17RA
CECR2
SLC25A18
BCL2L13
USP18
DGCR5
TSSK2
MRPL40
CDC45
TBX1
COMT
DGCR8
TRMT2A
RANBP1
ZDHHC8
LOC440792
ZNF74
TMEM191A
SERPIND1
SNAP29
CRKL
HIC2
UBE2L3
CCDC116
SDF2L1
VPREB1
GGTLC2
GNAZ
RAB36
BCR
RGL4
C22orf15
SMARCB1
GSTT2
CABIN1
SUSD2
POM121L9P
UPB1
SGSM1
KIAA1671
CRYBB3
CRYBB2
ADRBK2
MYO18B
SEZ6L
ASPHD2
SRRD
CRYBA4
PITPNB
HSCB
EMID1
EWSR1
GAS2L1
RFPL1
NEFH
NF2
CABP7
UQCR10
MTMR3
HORMAD2
OSBP2
TUG1
INPP5J
RNF185
LIMK2
DEPDC5
YWHAH
SLC5A1
RFPL3
FBXO7
TIMP3
ISX
HMGXB4
TOM1
HMOX1
MCM5
RASD2
APOL6
APOL5
APOL1
MYH9
NCF4
CSF2RB
MPST
KCTD17
CYTH4
CDC42EP1
GGA1
SH3BP1
LGALS1
TRIOBP
H1F0
GCAT
GALR3
MICALL1
POLR2F
PICK1
MAFF
KDELR3
CBY1
TOMM22
SYNGR1
TAB1
MGAT3
ATF4
CACNA1I
GRAP2
FAM83F
TNRC6B
MCHR1
EP300
L3MBTL2
ZC3H7B
TEF
ACO2
CSDC2
XRCC6
C22orf46
MEI1
CCDC134
SREBF2
WBP2NL
FAM109B
SERHL2
BIK
TSPO
MPPED1
PARVB
PARVG
NUP50
UPK3A
FAM118A
RIBC2
FBLN1
ATXN10
PPARA
TTC38
GTSE1
GRAMD4
TBC1D22A
ZBED4
CRELD2
PIM3
MOV10L1
PANX2
TRABD
SELO
PPP6R2
ADM2
MIOX
NCAPH2
KLHDC7B
SHANK3
ACR
CCT8L2
CECR6
CECR5
CECR1
ATP6V1E1
BID
MICAL3
CLTCL1
DGCR2
DGCR14
GSC2
SLC25A1
C22orf39
UFD1L
CLDN5
C22orf29
TXNRD2
ARVCF
DGCR6L
PI4KA
THAP7
SLC7A4
YDJC
YPEL1
MAPK1
PPM1F
TOP3B
ZNF280B
ZNF280A
PRAME
ZDHHC8P1
LOC388882
IGLL1
ZNF70
VPREB3
CHCHD10
GSTTP1
DERL3
DDT
GGT5
POM121L10P
LRP5L
TFIP11
TPST2
CRYBB1
MN1
TTC28
CHEK2
XBP1
C22orf31
RHBDD3
AP1B1
ZMAT5
ASCC2
LIF
OSM
SF3A1
SEC14L3
SEC14L4
GAL3ST1
PES1
DUSP18
MORC2
SELM
PLA2G3
PIK3IP1
PATZ1
EIF4ENIF1
PRR14L
C22orf24
C22orf42
RFPL2
SLC5A4
SYN3
LARGE
MB
RBFOX2
APOL3
APOL4
APOL2
TXN2
FOXRED2
EIF3D
CACNG2
IFT27
PVALB
TST
TMPRSS6
IL2RB
SSTR3
RAC2
ELFN2
MFNG
CARD10
LGALS2
C22orf23
SOX10
SLC16A8
BAIAP2L2
PLA2G6
TMEM184B
KCNJ4
DDX17
DMC1
JOSD1
NPTXR
CBX6
CBX7
PDGFB
RPL3
RPS19BP1
ENTHD1
MKL1
SLC25A17
ST13
DNAJB7
CHADL
RANGAP1
TOB2
PHF5A
POLR3H
PMM1
TNFRSF13C
CENPM
NAGA
NDUFA6
CYP2D6
TCF20
NFAM1
RRP7A
POLDIP3
CYB5R3
A4GALT
TTLL1
MCAT
TTLL12
SCUBE1
EFCAB6
SULT4A1
PNPLA5
KIAA1644
LDOC1L
PHF21B
KIAA0930
SMC1B
WNT7B
PKDREJ
CELSR1
CERK
C22orf34
BRD1
ALG12
MLC1
TUBGCP6
MAPK11
PLXNB2
SBF1
LMF2
ARSA
PEX26
TUBA8
MED15
AIFM3
LZTR1
P2RX6
PPIL2
MMP11
SLC2A11
MIF
SPECC1L
ADORA2A
SNRPD3
GGT1
CRYBB2P1
CCDC117
ZNRF3
KREMEN1
SEC14L2
TCN2
SMTN
DRG1
SFI1
EIF3L
GTPBP1
APOBEC3A
APOBEC3B
APOBEC3C
APOBEC3D
APOBEC3F
APOBEC3G
ADSL
SGSM3
XPNPEP3
RBX1
PNPLA3
SAMM50
PRR5
ARHGAP8
TRMU
FAM19A5
MAPK8IP2
GAB4
RTN4R
SCARF2
KLHL22
GUSBP11
HPS4
RASL10A
THOC5
NIPSNAP1
TBC1D10A
RNF215
C1QTNF6
ANKRD54
CSNK1E
SUN2
DNAL4
ARFGAP3
PACSIN2
HDAC10
MAPK12
TYMP
ODF3B
CHKB
LOC389834
ARHGAP11A
SETD8
SIGLEC5
PCDHGA3
SLMO1
SMEK1
PCDHA2
LOXL2
LEPREL1
ZMYM6
PTPLAD1
IL4I1
C2orf43
KIAA0754
KIAA0408
LEPROT
LILRA3
SMEK2
LPPR4
TP53TG3
PTPN20B
MGC40069
LEPRE1
TIMP2
KIAA0020
LRRC48
LPPR2
STON1
KIAA1467
PCDHA10
SUV420H1
CPNE1
BAI3
GPR110
CD97
GPR125
CCL4
PPAP2C
MST4
PPAP2A
PMS2L2
TTC4
DAK
KIR2DL1
FBXL8
NPFF
C3orf27
ARF3
CCDC101
RPL36
NUPL1
KIR2DL5A
KIR2DS2
KIAA1751
C9orf53
CCRN4L
COMMD3
GPR98
LPHN3
NDUFC2
FLJ11292
PRICKLE4
CES2
GPR56
NHP2L1
SYNJ2BP
C9orf156
C4orf6
PIGQ
SCO2
PCDHGB6
PCDHA5
CSNK1G1
LOC57399
LEPREL2
ZNF271
GJA9
PCDHGA9
KCNE1L
C17orf70
FAM106A
CHMP4A
CCDC132
KLRC4
CRYZL1
HOXC4
ZNF117
PRAF2
LPPR3
KIR2DS1
TARP
PTPLA
C6orf123
GPR116
BAI1
GSTT1
GPR97
HEATR2
KIR3DL1
FASTKD5
KIR3DL3
ERO1L
KIAA1279
MGC4294
KAL1
PCDHB17
SRCAP
GPR64
HLA-DRB4
LPPR1
BGLAP
EMR3
LY75
RTDR1
GNB1L
C4orf29
EVI2B
KIAA0226
FLJ22184
CDK3
SLCO1B1
ACN9
KIR2DS4
GPR124
BAI2
ERO1LB
LTB4R2
FAIM3
NAG18
RNASE4
TCL6
FLJ20712
FAM86A
C19orf26
EMR1
TTC18
NEDD8
NIPSNAP3B
ZNF177
C19orf10
C7orf63
C11orf80
C12orf5
KIR2DS3
PCDHGA8
C6orf211
CSNK2B
NRD1
ITGA1
WDR52
HOXC5
FAM115A
KIAA1598
C16orf3
IFI30
C9orf38
MAGEB4
TMEM180
HIST1H2BN
C11orf30
LPHN1
HIRA
BCMO1
KIAA0195
RABGAP1
MEF2B
CORT
TTTY15
IGJ
C16orf80
LOC729164
PPY2
DLEU2L
NOL12
C19orf40
LIME1
C17orf85
C17orf59
EMR2
GPR126
FAM178A
KIAA1731
DGCR11
WAPAL
ELTD1
SLMO2
DGCR9
KIR3DS1
CNPY2
SNORA21
KIR2DL2
CCDC19
B3GNT1
LOC100130872
KIAA1045
LOC93432
LOC100127886
ATP5E
LOC647070
LOC220077
LOC100131510
PKD1P1
