# Supplementary material for: Identification of crucial inflammaging related risk factors in multiple sclerosis
Source: Front Mol Neurosci. 2024 May 21;17:1398665. doi: 10.3389/fnmol.2024.1398665 (PMC11148336; doi:10.3389/fnmol.2024.1398665)
Supplement: Supplementary Figure S1 — Enrichment analysis of the shortest paths of KEGG and BP, before combining overlap shortest paths. (A) KEGG with the most shortest enriched paths; (B) BP with the most shortest enriched paths; (C) KEGG with the minimum FDR; (D) BP with the minimum FDR. The orange nodes represent the inflammaging markers, the blue nodes represent the genes connecting inflammaging markers and disease markers, the green nodes represent the disease markers, and the genes in the red square frames coincide with those genes in the enriched functions. [file Data_Sheet_1.ZIP › Supplemental files/Table S3.csv]

TSPAN6	0.134993136556425
BMP8A	0.130746925871378
ACTN2	0.12834910023378
CRHBP	0.127608316447416
ELL2	0.126517289172466
SLC12A5	0.126451909510008
AQP8	0.124773330450202
FBXL8	0.124173087925382
ATP10D	0.122081952397305
CNTN1	0.121885642170207
CDH20	0.121497944458946
ATP10B	0.121215763996819
CRYBG3	0.120967643101769
CXADR	0.119477328959916
ALMS1	0.119119807957782
MAN1C1	0.118508685852342
PAX6	0.117825573492454
CYP17A1	0.116488108296638
SOX9	0.116385240964665
PDE1A	0.116322727685378
PIR	0.116139102016246
AFF2	0.115625408684182
WWC1	0.115537818088603
SSTR1	0.115135653921512
COL21A1	0.115045367874046
PIEZO1	0.114819474499276
PCDH7	0.114769860744863
PLCE1	0.113928253161397
VAV3	0.113927674830918
PAK7	0.113856755216015
TUSC3	0.113231165807351
BCMO1	0.113158881082077
FAT1	0.113154980436995
NPAS2	0.112651660743713
SMC1A	0.11256873837484
LIFR	0.112531910567251
ATP2B2	0.112387408762628
FGF1	0.11218864578408
CAP2	0.111918317456109
CACNB4	0.111873104029079
KHDRBS3	0.111623145070788
FLJ11292	0.110965498537343
ZNF662	0.110910048941151
HRH1	0.110892073638172
SGCD	0.110477006618022
FRAS1	0.110270396755543
LRP6	0.110147962118289
CTNND2	0.110091487986275
VPS13C	0.109980512960322
TMPRSS13	0.109923213406429
AMOT	0.109680151706834
DTNA	0.109638168030997
POLR2H	0.109601906527218
CRY2	0.109469097808156
VAMP2	0.109329344498689
MCM10	0.109313974387584
LAMA2	0.109294361116835
LRP8	0.109014105258121
AMICA1	0.108958261196665
PPP4R4	0.108955598893385
AK1	0.108766520459554
MPPED2	0.108713118144709
DUSP5	0.108637294968773
NRXN1	0.108552783821758
LGR5	0.108333190631602
CACNA2D2	0.108271914324706
PAWR	0.108151605658935
KDELC1	0.108123691232043
SLC27A6	0.107996797421512
CHRM4	0.107986483580117
ETFDH	0.107886757792576
HIST1H3C	0.107851029066905
TTLL5	0.107770263844992
LLPH	0.107657162728621
TFPI	0.107626376870227
UNC5C	0.107621319382904
VNN2	0.10752505824503
SSTR3	0.107422518445822
C7orf63	0.107413739708423
CPA2	0.107411078796323
RFPL1	0.107352760817995
RNF41	0.107164376371465
HPS5	0.107026231435503
TRIM58	0.107012268184294
AP4S1	0.106939665396
KIF6	0.106929203758511
C1orf194	0.106911195350738
RNF152	0.106841476934548
SEMA4A	0.106818701583254
SELP	0.106806463389395
ARG2	0.106711446008752
NAV2	0.106656450358505
GAK	0.10650962935211
NOV	0.106366037997295
DDX25	0.106288414431512
PHLDA1	0.106255133671305
PTN	0.106114784127903
LECT1	0.106103814404316
SLCO2A1	0.106042831161289
CCL1	0.106030898799238
NPY	0.105939306409666
C1S	0.10592374453293
CD36	0.105916586981875
UBAP2L	0.105893024109973
ZNF395	0.105874168159219
EIF4G3	0.105874132033327
PTPRG	0.105870294246082
SPTLC3	0.105771942725262
POLR2A	0.105766312139937
GRM2	0.105648071146087
ZNF677	0.105640774026592
TPP1	0.105538779788622
PRRG1	0.105486322139525
ATP6AP1L	0.105472967460989
ZBTB39	0.105472012524757
SCAPER	0.10536973628067
GABRA4	0.105304400507903
P2RX5	0.105265091382929
RANBP17	0.105233656766981
ENAH	0.105192899098381
CTNS	0.105153937539404
ROBO4	0.105138463562407
SGSM2	0.105123512498279
BAZ1A	0.1050524885183
DPYSL4	0.104966900109782
SLFN12	0.104960456146415
ATP2B3	0.104891977678435
IPCEF1	0.104880752397412
PDLIM3	0.104817274312263
GAD1	0.104811461066031
CFI	0.104791912218242
SAMHD1	0.104713355982917
LGI2	0.104696657639059
EFNB2	0.104664954336049
HECW1	0.104613382126105
RAPGEF5	0.104569378109409
ZNF337	0.104490754697581
VRK2	0.104480863411785
LAMB1	0.104451627163171
GABRA5	0.104302247870542
DDX50	0.104243451634458
RAB27B	0.104114526854874
GPM6B	0.103932888685557
CHRD	0.103869389336298
TARSL2	0.103865757588482
TFAP4	0.10383486912164
UCHL1	0.103682742202903
GYG2	0.103671939795831
C10orf10	0.10366499605306
CBLB	0.103646132939625
MAP3K9	0.103642504621752
IL13RA2	0.103620321250125
FAT4	0.103571847337835
ST8SIA3	0.103562395958368
POSTN	0.103493229828027
FBN1	0.103491572520866
CTNNA2	0.103485684505025
CRIP2	0.103458999446085
CCRN4L	0.103449641201979
ITM2C	0.103381348808475
TFAM	0.103367981611162
MAGI1	0.103354862637301
NPHP1	0.103342466723769
RSPO2	0.103313015915337
HSPA12A	0.103298211857216
ZFYVE26	0.103290789716113
MSH3	0.10325384081173
PDGFRA	0.103249272402375
BCAT1	0.103243531926479
MAP4	0.103241842984703
ACVR2B	0.103213576419255
SOCS5	0.103206055694576
IL20RA	0.103200008651962
CMTM4	0.103160273316023
POLE	0.103159413796
C17orf85	0.103154503906645
HOXB2	0.103016464754608
UTP20	0.102976124716356
SYN2	0.102897250898494
LPPR1	0.102893955767247
PTPN21	0.10288242662372
RIMS1	0.102857343818056
PCDHA10	0.102856912410974
TMEM108	0.102848755473203
CECR1	0.102847175390477
NAALAD2	0.102837955315298
KIAA0408	0.102829993762102
FBXO40	0.10282691063508
ACRC	0.102667745400482
KAL1	0.10265432579978
SLC17A7	0.102603562373791
HIST1H2AJ	0.102601922989705
TSPAN1	0.102536885154143
GZMH	0.102470656773949
LHFPL3	0.102467628208061
LRRC66	0.102397614266663
CLUL1	0.10239662302159
BTBD9	0.102368936488147
MLF1	0.102262404535358
IRX4	0.102260590409542
CDYL2	0.102220047023728
GNB1L	0.102190536451732
GRM8	0.102150616721976
RGP1	0.102090538981205
SLC8A1	0.102068618800792
KIAA1462	0.10198750490438
CXXC4	0.101980502407486
NOL12	0.101858673956278
COPG2IT1	0.101815418802796
NETO2	0.101788164915035
UHRF1BP1	0.101786828593948
YWHAG	0.10173459977015
FGF2	0.101673842206204
KCNJ8	0.101635023363593
RWDD3	0.101562783041321
SULF1	0.101551149557511
OR2L13	0.101522629832225
STMN2	0.101513288356446
RAB6B	0.10150946657005
CYP11A1	0.101494465327816
LOC389906	0.101438877448081
NEBL	0.101438809907854
SP100	0.101421200049747
SLCO1C1	0.101410475648948
EIF3A	0.101397827018325
SNX20	0.101393788703058
INA	0.101346336912615
FRYL	0.101307001369496
RBM28	0.101298218873394
GFRA2	0.101290760563677
SPACA1	0.101286957228911
KCNMB2	0.101167974050268
DLC1	0.101161181872452
DNAH14	0.101125251418015
NOVA1	0.101095722529026
CLEC2B	0.101027136393118
SLC6A1	0.101023049969274
GRIK1	0.101003300451305
PEX26	0.10099712227877
CDC42EP3	0.100992848894515
SIRPB1	0.100918963907445
CCDC40	0.100842764991795
MCTP2	0.100795863443885
APOC1	0.100777856580235
CADM3	0.100745605083864
SCN9A	0.100721376525589
SF1	0.100697757969221
AMMECR1	0.100661462603818
IGSF3	0.100641606328254
ZFPM2	0.100622169053926
PRKD1	0.100588838035584
GAD2	0.100581665284163
SLC1A1	0.100457702589339
FABP7	0.100442976984254
APOBEC3D	0.100407287810905
OPCML	0.100349751836772
TRIM52	0.100298987682715
SLN	0.100240336061884
COL17A1	0.100225020092047
CRH	0.100219397739927
DHX58	0.100197580182066
ZNHIT2	0.100185338256402
PCLO	0.100145315027405
FGFR2	0.1001311393794
KCNC4	0.100116773699119
NEB	0.100093708238084
MPP3	0.0999821907204502
DIRAS2	0.0999463399413707
EFR3B	0.0999210339386561
TROAP	0.0999084884538864
ZNF331	0.0999070717993529
ZNF280B	0.0998949770461386
HAPLN1	0.0998634637525383
DDO	0.0998087949027815
CORT	0.0997665761351181
TAF15	0.0997308054645295
NAV3	0.0997064057222224
CELP	0.0996966040261463
SCN3B	0.099564469793306
LPL	0.0995441608215903
GABRG2	0.0995229921826042
COL10A1	0.0994660453117399
STMN4	0.0994103506217979
MCF2	0.0993171791084514
MEPE	0.0993101230812741
KCTD13	0.0992918706134323
DLEU7	0.0992815965445963
LPHN3	0.0992720071658351
CHGB	0.0992361331179696
TBC1D16	0.0991654157047273
KLF15	0.0991562084179184
VN1R1	0.0991176458417554
GRIK3	0.0990862292320034
DPY19L2P2	0.0989570063300311
ADRB2	0.0989438293237383
FAM65B	0.0989427355721778
PHLPP1	0.0988813584826527
TMEM136	0.0988647564627483
CLSPN	0.0988590683432721
EP300	0.0988297561305095
TNNT2	0.0988188785805933
SERPINA5	0.0988044241479299
DOK5	0.0987902270860182
IQCA1	0.0987865481662796
TP63	0.0987363232759506
PRMT8	0.0987247431009759
BAIAP2L1	0.0986843530304357
PTPRD	0.0986718818933016
GDF10	0.0986640269722589
PBX1	0.098655160124581
NBPF1	0.0986546144141647
GLDC	0.0986483329485208
EDA2R	0.0986388429985149
SCGN	0.0986359391871733
PRRC2C	0.0986350222046436
YAP1	0.098633163469831
DDX31	0.0986175741984605
PRSS12	0.0986140553635921
CITED2	0.0986069152649074
GRIA1	0.0986014191761525
GABRA1	0.0985599052278042
ART3	0.0985169352320082
CLSTN2	0.0985058384770199
IKZF4	0.0984704766382421
VGLL4	0.0984398736319463
PPID	0.0983976631428405
ACPP	0.0983845033552938
NFE2L3	0.0983823824742101
MS4A3	0.0982980663698882
HTR1F	0.0982948208058423
ERCC5	0.098291637234122
LRP11	0.0982858320090843
PRKG1	0.0982750186267768
DEFA4	0.0982587013330868
NRXN3	0.0982235103390137
SLC27A2	0.0982193796582577
SPTAN1	0.0982150843082661
SULT1A2	0.0982050688272238
REEP1	0.0982046417238583
CBX2	0.0981416614099621
FLJ37201	0.0981376211732884
PCDHA9	0.0981311996839857
GPR176	0.0981059327860274
AHCYL2	0.0980608869955475
PPM1E	0.0980608063694095
DPYS	0.098003163214551
MCTP1	0.0980001893587583
SLC9A2	0.0979978594751729
GPD1	0.0979839985322589
SLC6A7	0.0979575181254967
ANGEL1	0.097930984661347
PTPRN	0.0979050826923571
TRIM38	0.0978974468662036
IGJ	0.0978764853746196
EFNA1	0.0978750490943999
SLC24A1	0.097869972716015
KLHL4	0.097866825709487
SMA4	0.0978596470351593
C10orf107	0.0978412771356609
B3GALNT1	0.0978178386675378
ADAM23	0.0978048465716795
RGS4	0.0977988303692826
CLDN4	0.0977396121163788
PHACTR3	0.0976831524113379
HIST1H3G	0.0975976108855676
HMBS	0.0975490297742638
RND3	0.0975479135069225
NOL4	0.0975478012665919
CSTA	0.0975241102768707
TMEM132A	0.0974766501432633
CYP7B1	0.0974616931947416
RIMS2	0.097435378744664
NXF3	0.0974269153169057
LEKR1	0.0974267896317287
NACAD	0.0973868222578819
DNAJC5B	0.0973861054106457
ZNF684	0.0973525221729587
CASQ1	0.0973507844888997
SKA1	0.0973358069572145
PPL	0.0973160541324775
SBDS	0.0972963876923823
TAC3	0.0972862131210102
ADAM21	0.0972693309312243
BAIAP2	0.09725714416616
C8orf31	0.0972394336143935
RIMBP2	0.0972257868858189
GKN1	0.0972008255968388
POU6F1	0.0971942624842452
CREB3L2	0.0971863448125891
RASSF8	0.097178352508891
CRB1	0.0971562451990855
ZNF385D	0.0970593365204446
GOLGA6A	0.0970521233138813
SH3GL2	0.0970470453362697
SYMPK	0.0970171218870811
PLAC8	0.0969518075113399
FAR2	0.0969512906880773
ZNF786	0.0969430366303246
KTN1	0.096941803984653
PXDN	0.0969398039086421
CAPN9	0.0968781207248906
ADCY1	0.0968609088677991
ZSCAN16	0.0968468552531981
SERTAD4	0.0967812976366599
STON1	0.0967606748427765
TMPRSS11E	0.0967476034401634
MAP3K4	0.0967221905126429
AURKAIP1	0.0967146177745268
SMCP	0.0967007854382657
TRDMT1	0.096686870898024
CNN3	0.0966572301789919
RAB3B	0.096644068883019
POLB	0.0966362682037245
MAP1B	0.0966164426291695
PRPF3	0.0965971327865639
APBB2	0.0965814990376708
SMAD9	0.0965731339444795
CH25H	0.0965522768107035
TNFAIP8	0.0965316070754695
PPARG	0.0965172198567516
CXCR6	0.0965065808039276
HPSE2	0.0964881857130672
STAR	0.0964673969928023
FARP1	0.0964496148231328
FOXG1	0.0964275225339474
DKK1	0.0964022499991476
STK38	0.0963935404245701
L1CAM	0.0962941674736041
SLC6A4	0.0962729446325448
TLR10	0.0962628921970166
HEY1	0.0962421677395313
MUC6	0.0962381516208366
SLC6A15	0.0962372675977455
CTC1	0.0962246213334338
LRRC17	0.0962130508024942
ZNF621	0.0961548604767556
EXPH5	0.0961038137092073
GLDN	0.0961018018706462
CRISPLD2	0.0960744098737273
TRPC1	0.0960480713073819
NAIP	0.0960215661396938
ATP9B	0.0959422428708183
MTHFSD	0.0959194355735656
ACACB	0.0958724551565702
GLRA3	0.0958544700961074
PPM1H	0.0958375702158805
PCYOX1L	0.0958331637078902
CDC42BPA	0.095821642232233
MPDZ	0.0958189097920952
KIAA1644	0.0957972468722187
INO80B	0.0957908331827579
TBC1D10C	0.0957796069450779
SPOCK1	0.0957415766067968
TRAK2	0.0957182217660488
CFHR2	0.0957095893192116
CHRM1	0.0957060200963014
DFNA5	0.0956721699434707
PRKAR1B	0.0956230590516767
DCLK1	0.0956079889726591
SLC12A1	0.0956048543758408
ATP1B2	0.0955889992734363
LMO3	0.0955839675931972
CHRDL1	0.0955809954330875
HTN3	0.0955753660457216
PSMD4	0.0955622106600694
CDKL5	0.09555113831262
FANCI	0.0955458147754611
RASAL2	0.0955337879574863
SHISA2	0.0955160211883247
ACOT4	0.0955121261837666
NUDT11	0.09550729108312
TEP1	0.0954557469814668
PACSIN1	0.0954477679395445
TAF5L	0.0954434019431906
PCDHB4	0.0954388329418303
IGFBP5	0.0954329785960393
TDRD1	0.0954074730575591
CHD3	0.0954052547394689
SGCE	0.0954009934150937
C19orf40	0.0953989267858465
CD244	0.0953835295205784
CKMT1A	0.0953747522910179
CACNA1F	0.0953636307932707
PAK3	0.0953541851797698
TBC1D30	0.0953306804268211
PDZRN4	0.0953255622230185
XAF1	0.0953219194690532
STAP1	0.0953073900863081
CHRNA6	0.0952513741957214
SSX2IP	0.0952362164114684
UROS	0.0952312229371987
HTR4	0.0952152278318829
SLITRK4	0.0951901617273205
SOX21	0.0951881015039014
NDUFB8	0.0951859558009626
HSPA4L	0.0951828725091176
WDR3	0.0951747104052706
MYBPC1	0.0951664300791514
PARVB	0.0951500121324009
SLC7A4	0.0951485984424754
PPFIBP2	0.0951443664915849
SLA2	0.0951346477538354
CNTNAP1	0.0951335821148965
THBD	0.0951251384446073
FER	0.0951128495846422
ADCYAP1	0.0951026068732749
SORCS3	0.0950857405034718
MYH3	0.0950543335805923
TEX10	0.0950527495488252
COLEC12	0.0950439005052722
ZBTB8A	0.0950430191946212
SH3TC2	0.0950392844888177
SORBS1	0.0950029719761846
TGFB3	0.0949958132925191
CXCL14	0.0949904734990535
AXL	0.0949883833121914
EDIL3	0.0949881161352857
C8orf46	0.0949869076631012
GHITM	0.094973178221951
ALDH1L1	0.0949657978971981
RABGAP1	0.09496097406072
MOCOS	0.0949607073575278
CNGA3	0.0949181078441838
ACACA	0.0948887987877333
SCN2B	0.0948758806132612
MET	0.0948699720715124
IQCD	0.0948206948419458
HSPA14	0.0947767954426983
SLC1A2	0.0947737251096547
PSD3	0.0947668147394708
SLC6A8	0.0947644410190817
ZNF214	0.0947636367681506
NAV1	0.0947152984627958
CACNB2	0.094659271028504
PIP5K1B	0.0946559302950088
STMN3	0.0946538010294855
TAC1	0.0946532518828898
GPC4	0.0946323024790045
AHNAK	0.0946253844901988
LRRC49	0.0946242308789318
COPS7B	0.0946200973440035
CYR61	0.09461610523341
STXBP5L	0.0946011008507799
S100A7	0.0945698829435216
PGR	0.0945616930410941
ZNF224	0.0945616631797966
MCCC2	0.0945393418707089
CDH11	0.0944972269834842
KIR3DX1	0.094475898213741
CRLF1	0.0944527485993897
WHSC1	0.0944456056011614
EFEMP1	0.0944308930626695
NXPH1	0.0943906594258853
INPP4A	0.0943889813464419
ABCA3	0.0943703256619118
PLA2G1B	0.0943616154741814
CAMK1D	0.094296779711716
ITGB8	0.0942776550563989
PLOD2	0.0942708846481061
F3	0.0942648724942795
ZNF300	0.0942582722823704
GPR4	0.094230481346861
RAB1B	0.094220552298162
FAM189A2	0.0942033994664002
TCP10L	0.0941717233642201
TCF25	0.0941706995603821
MKRN3	0.0941653730623106
PARVA	0.0941225601793159
KMO	0.0941199962186252
WNT2	0.0940451267217055
ENTPD5	0.0940414920060598
ANP32B	0.094035633310333
CS	0.0940241422062734
CSF2RB	0.0940217729323471
SLC22A17	0.0939923482566779
TUBA1B	0.0939730749981271
TRIM66	0.0939643941826315
ESR1	0.0939605120116149
ZSCAN20	0.0939503159781316
PDE4A	0.0939458826892979
PNPLA1	0.0939363208825129
ZNF260	0.0939228077583311
LRRIQ1	0.0938713595220184
RIT2	0.0938478401366549
TNFAIP8L1	0.0938352191042398
TNFRSF11A	0.0938349033858733
HMGCLL1	0.093820065837737
TSHB	0.0938083548102544
NRCAM	0.0937918889214695
MESDC2	0.0937909811192913
NFX1	0.0937651653112651
SLC7A2	0.0937544820178331
B4GALT3	0.0937178935373856
KCNV1	0.0937072495629819
KIAA1614	0.0936980405782999
8-Mar	0.0936616344998954
TDRD9	0.0935935868476024
AKAP8	0.0935896021829865
HTR2A	0.0935785122777954
CDH2	0.0935733588703862
NBR2	0.0935550568859161
ERC2	0.0935384037133974
ZNF783	0.0935310899653755
SLC28A3	0.0935251017241831
ABCB1	0.0935162279586563
PABPC5	0.0935147792873628
RFPL2	0.0935099722869649
GPR125	0.0934888226167857
MPHOSPH10	0.093484549900702
ALOXE3	0.093476825338538
FOXJ1	0.0934762675938319
NEFM	0.0934743704350118
ARHGEF9	0.093465075542625
ALPK1	0.0934554705698075
SETDB1	0.0934508028785791
ADARB1	0.0934164808750447
CDC14C	0.0934055969366599
NFE2	0.0933861283113918
KIAA1467	0.0933718293049105
IP6K1	0.0933341930343812
CTGF	0.0933263988541213
LOC100131510	0.0933200288847636
NEUROD6	0.0933151892239062
ZNF711	0.0933094724647561
ECM2	0.0932847524590458
HSPB3	0.0932804071979572
FAM84B	0.0932788179646486
TLE1	0.0932634878639539
UBQLN3	0.0932384691004743
CCR3	0.0932368154760376
NEFH	0.0931836971136091
MYO16	0.093177780194005
PNPLA6	0.0931648025099112
RNF43	0.0931645288984341
FEZF2	0.093145446186808
SLITRK1	0.0931441819278002
PLCH1	0.0931398046415361
PABPN1	0.0931363343971805
NUCB1	0.0931189763334198
ZFYVE9	0.0930992340456941
KITLG	0.0930954023473243
FAM106A	0.0930814397892294
ELAVL4	0.0930610965699833
ARL11	0.0930590084522362
BRD2	0.0930288680078381
MBTD1	0.0930144869155615
SPN	0.0929904996889276
EVI2A	0.0929675107917429
CLEC16A	0.0929591016924134
MPP7	0.0929370744019946
ANGPTL2	0.0928986176572343
TFB1M	0.0928983506526812
ECM1	0.0928978918928116
BTG3	0.0928835793844204
PURG	0.0928819936792353
GPR137	0.0928773897260142
AGA	0.0928458062346449
SV2B	0.0928370093368107
SLMO1	0.0928197248419259
DNAH6	0.0928063423596823
RHBDD1	0.0928040190915932
SNORA21	0.0927758969316305
PCDHGA9	0.0927530607324901
FAM50A	0.0927494237529522
RASL11B	0.0927412853154353
BCL11A	0.0927332679615072
TMEM87A	0.0927240678715986
TNFSF18	0.0927177836772106
ZNF470	0.0927139413351125
EPHB1	0.0927131458012205
PDE11A	0.0927128438557521
OTUD5	0.0927006872768836
HOXB6	0.0926982030451893
FERMT2	0.0926973352528198
HRASLS5	0.0926960409855191
NMU	0.0926770179414957
FCER2	0.0926621645044369
NEK2	0.0926599413514871
CADPS	0.0926574711552893
ACADL	0.0926487873389175
ARHGEF12	0.0926165177489906
PTCRA	0.0926123176756379
TNRC6B	0.0925748928234952
PCSK2	0.092563788295339
MAP3K13	0.0925503801819364
KIAA0430	0.0925503488575361
TLL2	0.0925396900973072
FAM131A	0.0925389932742039
RAB27A	0.0925298426088463
AEBP1	0.0925286190952837
KHSRP	0.0924758770307263
GPR88	0.0924721411339506
ARX	0.0924667847994428
STEAP4	0.0924649330858604
FAM160A2	0.092455794632598
C1orf54	0.0924489007144533
MICAL3	0.0924377818621843
C12orf42	0.092386015059813
TMEM35	0.0923812711571778
CLDN16	0.0923652532877864
GPR135	0.0923647355064703
HNRNPL	0.092355495930894
PDZD8	0.0923549144898147
SHC4	0.0923510467329998
TRRAP	0.0923478821569386
PMM2	0.0923475347755793
CCDC86	0.0923468680809183
LRRC15	0.0923087833586853
DDX51	0.0922928185664173
CR1	0.0922607955346836
TP53TG1	0.0922564381618799
PCNXL2	0.0922338921833117
PIGL	0.0922125507103763
ZNF546	0.0921832373593157
GRIA3	0.0921445398236879
FRMPD4	0.0921380029312976
TSHZ3	0.0921165098667811
TAS2R3	0.0921152616739997
ZNF576	0.0920963059101187
PYHIN1	0.0920949463220185
GRIK2	0.0920542443499368
TCEAL2	0.092050727532159
AQP1	0.092011351241675
EFNB3	0.0920113455130851
SUFU	0.0920069243172197
GUCA1B	0.0920068017404522
HESX1	0.0919909001130155
CNR1	0.0919631533353562
TIMP3	0.0919466866142928
TMPRSS5	0.0919435212021049
TMEM100	0.0919420212113121
LIG3	0.0919294390328644
OGDH	0.0919275218692147
ZMAT4	0.091885983744088
RNF220	0.0918563395854309
MYB	0.0918562043039387
CDO1	0.0918506521608222
ICA1	0.0918424685572169
C5	0.0918403027040326
MYADM	0.0918308074778324
DDAH1	0.0918131044285467
LUZP1	0.0918040894533274
CAMK1G	0.0917917256660037
COL5A1	0.0917838131914586
IGF1	0.0917766409739418
PTCH1	0.0917631455939945
SLCO2B1	0.0917494328013128
ZFP62	0.0917431231140066
TPBG	0.0917388719954168
KLF9	0.0917140903509739
PHKA2	0.0916953496199469
USP47	0.0916875508139435
GABRA3	0.0916573316053582
CDH10	0.0916508851263629
ITIH3	0.0916446917039184
ANKRD39	0.0916194383121577
THADA	0.0916059915502975
WNT5A	0.0915879364847888
PPP1R9A	0.0915823681666168
NLGN1	0.09157107833607
KCND3	0.0915411449823415
MMRN1	0.0915238345206735
TCEB3	0.0915062425498699
UBR2	0.0915051445677767
ZFHX4	0.0914787125013447
DUSP7	0.0914540144228334
GLT8D2	0.0914358711634692
EHMT2	0.0914042560237232
COL14A1	0.09138840818952
ODF2L	0.0913678972511237
HMP19	0.0913674694396405
GRK4	0.0913504267466273
KCNA4	0.0913335287206763
ZMIZ2	0.0913169595808649
GABBR1	0.0913094781714069
TRAK1	0.0912962269078958
DTNB	0.091277664157632
HIPK2	0.0912123951472461
PLAUR	0.0912061867452418
PARM1	0.0912015141298028
AFF4	0.0911894090314258
IL11RA	0.0911710489876358
CTTNBP2	0.0911510655680578
R3HDM2	0.0911430988238583
HEY2	0.0911393502115816
NDUFS3	0.0911296546770031
C6orf118	0.0911295645984495
HAL	0.091123255157241
ASB4	0.0911020423441238
TMEM130	0.0910892539996884
FAM46C	0.0910828526753756
PLAGL2	0.0910708676758681
KLK7	0.0910697468438033
PPP1R13B	0.0910401634558312
VPS33B	0.0910300740150241
CD1C	0.0910088803127967
AGT	0.0909895585321288
EPHB3	0.0909867111528222
FLRT3	0.090967298309409
PRKX	0.0909488880683825
SEZ6L2	0.0909330316804639
SPARCL1	0.0909311865257933
NR0B1	0.0909214622664112
SLC11A2	0.090911407426387
CDH22	0.090902578513613
UNC13B	0.0908968286531145
GRASP	0.0908685936026305
KIAA1522	0.0908456465425063
TMEM72	0.0908323633830034
MCPH1	0.0908307670015563
NTS	0.0908261079336705
SPAG4	0.0908246880724659
ATP6V1B2	0.090823447116457
NKIRAS2	0.090820736367568
RBMS1	0.0908203412666981
RASAL1	0.0908157214505182
VNN1	0.0908106517976473
GALNT9	0.0907996124034103
FKBP11	0.0907911461802535
DDR2	0.0907623441751984
FGF23	0.0907599778468579
LOC100130691	0.0907425338912115
KLHL26	0.0907360174423179
CAV2	0.0907280324971864
HIST1H2BO	0.0906438903455113
C12orf57	0.0906382308610325
NIPAL2	0.0906216179776769
NUBP1	0.0906143650720934
TRAM1L1	0.0905772085677035
ST3GAL6	0.0905757122445504
RND1	0.0905519386541833
HTT	0.0905334231096876
ZKSCAN5	0.0905126858178745
RNASEH2B	0.0905021585391562
DPPA4	0.0904767795904618
STK25	0.0904760971134399
IGLL1	0.0904701269122292
SLC4A10	0.0904661969006727
NEK9	0.0904638861320211
SDK2	0.0904566173199857
TACR3	0.0904548956490236
TIMM22	0.0904277650316348
RPL27	0.0904251974183015
KCNK3	0.0904144678345496
GIT2	0.0904064191268626
GEM	0.0904056195343594
KRT222	0.0903990003445248
CYP2C8	0.0903983426838772
LRCH3	0.0903949735333229
MYRIP	0.0903916938326588
BCAS1	0.0903825538788823
LRRC23	0.0903706865307248
LILRA3	0.0903536746466433
SP140L	0.0903487433407281
PLCB1	0.0903462237555301
PRG3	0.0903409584713582
BBX	0.0903081120661613
GEMIN5	0.0903027784632382
AKAP1	0.090293955641949
ZBTB22	0.0902903211802941
CAMKK2	0.090282982298686
ALCAM	0.0902786931353192
CTXN3	0.0902780493890287
MKI67	0.090273147203329
PCYOX1	0.0902607815498784
TMTC2	0.0902539102035365
NLGN4X	0.0902421164945687
ARMC9	0.090236979776967
MOG	0.0902297973886588
IL18RAP	0.090227536432483
APOD	0.0902211575682611
CAMTA2	0.090215552130065
CROT	0.0902143767318772
PI4K2B	0.0902118091208609
TPCN1	0.0901969006639233
DRD1	0.090182796674906
IL5	0.0901787964464407
BTF3P11	0.0901649571742732
RPRM	0.0901614349896301
STYX	0.0901482517641831
LOC100128288	0.0901396850694398
NPY5R	0.0901338772992596
NRM	0.0901323898615717
GSTA4	0.0900867201015689
TNS1	0.0900758730887947
CDCA7L	0.0900593423692269
SLC26A9	0.0900570913898836
KIF3C	0.0900560505936428
ZNF80	0.09005232344631
KLHL29	0.0900421877211892
PCDH8	0.0900393672970112
DGAT2	0.0900309755006679
DEPDC1B	0.090008275776553
ITPR2	0.0900052575060116
CPLX2	0.0899797237988492
EPN3	0.0899503175437096
MYH15	0.0899298926232592
C12orf66	0.0899140389316692
KIAA1045	0.089902776114033
TMEM232	0.0898931437750995
PTGS2	0.0898824514801035
ABLIM3	0.089876973352466
HS3ST2	0.0898306790292815
LRRC48	0.0897809267679242
IFT122	0.0897592975834
PHKA1	0.0897501812326614
ARHGEF26	0.0897443589726201
GTF2A1	0.0897396250840697
CYP2E1	0.0896647582984523
CRHR1	0.0896646163773643
KCNH7	0.0896162817466246
USP13	0.0896076203324007
MCM4	0.0896028025840553
AKAP6	0.0896017335071132
ELAVL2	0.0895979714008812
SLC17A6	0.0895974761779309
BCAP31	0.0895953282186029
LYPD3	0.0895749694298891
PPP1R3B	0.0895664404508545
PDCD4	0.0895477435244437
MYT1L	0.0895422642873707
VASH2	0.0895421301189146
KIAA0319	0.089537576753868
MAGI2	0.0895310285433874
ETV5	0.0895301939681014
EXOC6B	0.0895177786788108
C2CD3	0.0895005976872958
MXI1	0.0894856785514642
TNKS	0.0894778485132998
LILRP2	0.0894712381847311
IQGAP1	0.0894514949383897
GBF1	0.0894458608686381
GABARAPL1	0.0894393138015842
FBXO17	0.0894220074117088
KIF18A	0.0894160524953333
DCBLD2	0.0894142313330962
EMX2	0.0893822849247251
PAPOLB	0.0893582264994714
MCM7	0.0893524366540928
ERMP1	0.0893498279473195
STX3	0.0893406622953618
FAM129A	0.0893327451330526
EEF1A2	0.0893300396147016
NEK7	0.0892957300825842
ACSM3	0.0892889428448676
LSM14A	0.0892868550367675
GNL2	0.0892801229821691
SEC16A	0.0892728037903568
ATAD5	0.0892642211895369
PRLR	0.0892529601022008
NFASC	0.0892491226308625
ID2B	0.0892441785042465
NAT6	0.0892245850897546
AQP4	0.0892095055973231
TIAL1	0.0891962157843736
TDO2	0.0891923963864823
TSN	0.0891900307114373
AOX1	0.0891874979871091
CFL1	0.0891683605577469
GRIN2A	0.0891401502499167
AK7	0.0891400016522013
WTIP	0.089120492934451
PART1	0.0890747434649663
KCNK7	0.0890492701953113
ATP6AP1	0.0890446917190872
CLEC12A	0.0890145521349174
CSAD	0.0890118336616926
NR2F2	0.0890048408708326
GNA14	0.0890039989134833
FAM120C	0.0889969630884587
COX5B	0.0889891522213723
PDPN	0.0889819517759247
UPP2	0.0889755193189868
CDH8	0.0889638888951861
RHBDF1	0.0889469092268082
CDKN3	0.0889451301282255
ADAMTS9	0.088934524027815
LMF2	0.0889283778197494
SLC17A9	0.0889279774045668
MORN4	0.0889245932422063
NUDC	0.0889051080280082
DMRTA2	0.0889040788214408
RFPL3	0.0888942540379231
GDAP1	0.0888850948300469
UTP6	0.0888822995985238
NOL11	0.0888658186959408
ABHD2	0.0888602137450627
ASAP3	0.0888545400015333
CDKAL1	0.0888398719470746
HSF2BP	0.0888347948512308
PRPH2	0.0888146279747308
MFAP4	0.0888126713866595
PROK2	0.0887976240405228
DNAJC12	0.0887900363215057
SYTL2	0.088779766695369
FCRLA	0.0887763814710423
KCNA5	0.0887736773360878
RBP4	0.0887668863483618
WWTR1	0.0887595538840387
ZC3H8	0.0887527424327908
IL15	0.0887472612941246
ARHGAP25	0.0887227301498713
COPS7A	0.0887206813362553
CDH18	0.0887000330262096
NEUROD1	0.0886814412008264
KIAA1731	0.0886769008492498
ZFR2	0.0886533490450391
RHOQ	0.0886500255754392
HOXC4	0.0886470950917608
STEAP1	0.0886457105375965
TAS2R5	0.0886389545332041
ATXN2L	0.088631852094774
NALCN	0.0886182362280053
TMEM2	0.0886123314696279
OSCP1	0.0886121367438184
UTRN	0.0886003451393363
CCNE1	0.0886002820275895
COL4A2	0.0885878593529085
ZBTB20	0.0885861967598796
DYRK3	0.0885832292995919
ABHD8	0.0885805123315271
FAM104B	0.0885797479804995
ANXA5	0.0885742860408265
SORBS2	0.0885601856223559
CC2D2B	0.0885539920246054
CCDC64	0.0885355835500516
DEPDC5	0.088533121695391
APOBEC3B	0.0885225240960827
RAB40A	0.0884962901086124
ZHX3	0.0884903392892901
CXorf36	0.08848871363089
ARID1A	0.0884670754025553
CNTNAP4	0.0884622627176835
FGF13	0.0884605446834119
FBLN7	0.0884474792030459
MTPAP	0.0884473938374448
FAM124B	0.0884380148704213
DNAJC8	0.088414934110354
PRKAA2	0.0884026938073771
EPHA5	0.0883996995719946
ANTXR1	0.0883902842767769
CLASP1	0.0883541826199175
ANPEP	0.0883520010035046
DGKQ	0.0883514043593915
C8orf34	0.0883481053220074
NPR2	0.0883425651316972
SH3BP2	0.0883395258214385
CAV1	0.088338744023484
RRP1	0.0883293856112695
TBL3	0.0883186890337096
PTPRZ1	0.0883145272266047
GTF2IRD1	0.0883129445490908
PARD6B	0.0883090979180528
SPRED2	0.088309044498996
KANK2	0.0882876637769164
CDH19	0.0882825651316001
CCDC7	0.0882813247930438
LOC441204	0.0882773742752665
SORCS1	0.088274616873967
CDA	0.0882588885782382
C6orf106	0.0882560974513787
SDHAF2	0.088245223940357
ANKFY1	0.0882417117948822
FMN2	0.0881976349551106
KCNE4	0.088184783114361
SOX13	0.0881585967901503
PIGX	0.0881462137396063
PAPPA2	0.0881207696956368
SLITRK5	0.0880967751515841
ALPPL2	0.0880867569968099
GNG2	0.088086642441898
AP1M1	0.0880826615358635
CALB2	0.0880705980872121
BMP5	0.0880675802995478
LRRC36	0.0880577208145114
BICC1	0.0880541149499811
NPTXR	0.0880417450220046
HS1BP3	0.0880347410457402
MPL	0.0880274728341829
ZNF821	0.0880264360464977
CREB3L4	0.0880259922549455
ACOT7	0.088021813847054
PPP1R10	0.0879716913064385
TSC22D2	0.0879714263228495
IVNS1ABP	0.0879586284874917
ANKRD52	0.0879554594969729
KIAA0922	0.087946529577742
PCDHB15	0.087938252107542
FNBP1	0.0879294051311706
OR7E14P	0.0879203319947439
ATP6V0D1	0.0879182567910671
DYNC1I1	0.0878885189753221
NPTX2	0.0878816899603861
C3orf70	0.0878654505624496
FBXL12	0.0878612331770195
THBS2	0.0878592535931778
ID4	0.087856858538679
GFAP	0.0878541017798688
PATZ1	0.087853948421901
CRLF2	0.0878437407069741
BBS4	0.0878369509037082
GPR6	0.0878257416851486
THPO	0.0878238140489017
CD3E	0.0878233730090608
PCDHB10	0.0878051745346612
FAT3	0.0877885806923236
ST14	0.0877775621528869
RARB	0.0877733518623527
TRAPPC3	0.0877702260194054
SRCAP	0.0877632134464586
PRKY	0.0877619736946589
KCNAB2	0.0877482805371083
ATP2C2	0.0877383809916099
GNAL	0.0877208110049623
ESRP1	0.0877193646526568
SATB2	0.0877151562833544
TCL6	0.08771084494527
TRIP13	0.0876936221774221
CITED1	0.0876896333551194
GPR75	0.0876868568642856
ARAP3	0.0876660320063533
ZNF100	0.0876625657569349
SH3BP5	0.0876532639846983
ZNF157	0.0876466301475303
MASP1	0.0876445056590736
TAS2R13	0.0876432704442675
ZNF135	0.0876432221402254
YWHAZ	0.0876288417533418
SEMA6D	0.087595447327705
POLE2	0.0875436718013971
BHLHB9	0.0875350205746872
NFIC	0.0875115073990415
SNCG	0.0875091334772457
ATF7IP2	0.087476535030936
SLC30A3	0.0874651258130045
NRIP3	0.0874519014980352
SEC14L1	0.0874478840050342
DIS3L2	0.0874459138136564
PKD2L2	0.0874392194223741
HAP1	0.0874339900924134
OAZ3	0.0874226041356434
IL18R1	0.0873964644408425
GBA2	0.087380432881841
TNFRSF9	0.087379266924639
RGS12	0.0873635059096378
LY6G5C	0.0873583475072767
UBIAD1	0.0873252800460594
APCS	0.087321941567242
XRCC2	0.0873006540022616
STYK1	0.0872971882425744
RERGL	0.0872860021179316
EGFR	0.0872812393706534
ZNF22	0.0872795502980057
ARF3	0.0872619719693826
RGS22	0.0872503388797664
PKP2	0.0872423802671114
FAM47E	0.087234468732051
RAI14	0.0872241765693958
RBMXL2	0.0872231800147089
EPHX2	0.0872026950364173
SERPINA3	0.0871982728539878
TMEM57	0.0871863768845795
RHPN1	0.0871667136685985
GRB10	0.0871666770372323
CXCL9	0.0871621906397567
TTLL7	0.0871620428854446
LMO4	0.0871399139810453
KIAA0754	0.0871370404544103
PLAGL1	0.0871349766141374
RHEBL1	0.0871288289329301
KCNQ5	0.0871150283630258
PTPN3	0.0871048549096309
ABI3BP	0.0870986978416734
TRPC5	0.0870872935704426
FGFR1	0.0870809687069007
KCNJ9	0.0870763264945714
LPPR4	0.0870683320387577
TTC27	0.087066724297665
BAZ1B	0.0870645037420242
PNMA2	0.0870625028588606
MAP3K2	0.0870467659423339
CRYAB	0.0870445299145755
INSL5	0.0870382081818204
NPPB	0.0870262121541848
CMKLR1	0.0870106945985519
GPC5	0.0870021102497467
UBE2K	0.0869887630080896
MANSC1	0.0869639167980109
KLRF1	0.0869477692762745
KRTAP4-3	0.0869463862566984
GSDMB	0.0869429435580747
C9orf116	0.0869256568810827
ASXL3	0.0869245971291163
DNALI1	0.0869232247122341
DGCR9	0.0869057968382711
FUS	0.086895282003407
CASC5	0.0868902818705057
FGF5	0.086889146385018
KNG1	0.0868719830570429
CCKBR	0.0868702477630701
PKP4	0.0868610890663725
CHGA	0.0868493507782721
KCNQ3	0.0868486769599262
ADRA1B	0.0868485435244877
TMEM31	0.0868261398281819
ERCC6	0.0868209106484672
SLC16A9	0.0867765677829943
ZNF697	0.0867521521570327
PKD1L1	0.0867365136040484
MSH5	0.0867314610148728
ELOVL2	0.0867235661453062
ANKRD11	0.0867203361347114
TNS3	0.0867160267310461
CNTN4	0.086712890585025
SBSN	0.0867101820357534
SLCO1A2	0.0867050855033529
LOC51145	0.0866857342521359
SEC61A2	0.0866856366960891
ORAI2	0.086684370903197
SALL1	0.0866787879545901
ZNF225	0.0866676394424336
STK32A	0.0866472486818461
PCGF3	0.0866333553834402
PTPN20B	0.0866329578800823
USP36	0.0866305343192084
ZNF605	0.0866299990479373
ANKRD18A	0.0866193566095264
CRYGS	0.0866055030509441
PCBD2	0.0865933604172823
NTN1	0.0865909678532227
ZNF667	0.0865891782143946
OIP5	0.086587499978008
SNIP1	0.0865770277803941
DHDH	0.0865743807039915
ZNF154	0.0865674027841713
C2orf70	0.0865649646362582
SERHL2	0.0865562582732781
TCHH	0.0865191229220343
SFRP4	0.0865114137092838
ENC1	0.0865052621306553
SNAI1	0.0865002406782489
MDM2	0.086491484171503
SSFA2	0.086491150524007
C19orf66	0.0864874478533143
MICAL2	0.0864792192429496
TMEM132D	0.0864769650968122
DYNC2LI1	0.0864691950332465
COL4A1	0.0864689492333464
BCDIN3D	0.0864617716434565
C2orf80	0.086456199981132
TSPAN7	0.0864561937241536
ARSF	0.0864481040407904
LILRA6	0.0864475202917788
ARNT2	0.0864454508214909
FABP3	0.0864445366024717
EMR3	0.0863961941791369
PYGB	0.0863823376605967
ZFP14	0.0863595881076376
C8orf4	0.0863338975485978
OVGP1	0.0863285878333897
APOL4	0.0863246387269692
IL17RD	0.0863058558948181
DONSON	0.0863035253940607
C16orf46	0.0862958652885484
GLYATL1	0.0862853149329583
HTR1B	0.0862566695434883
MSI2	0.0862494379141848
MLLT6	0.0862486407734777
SLC27A3	0.0862475558598465
KLHDC8A	0.0862435137288082
MTUS1	0.0862387382790468
ENTPD2	0.0862250248244812
NPTN	0.0862120641046904
SGPP1	0.0862112262944862
DLGAP1	0.0862079484080237
GPATCH4	0.0862061912861869
GDF2	0.0862032249089312
CYB561	0.0862015959141007
BPTF	0.0861931560890262
NTNG1	0.0861929926679036
CMBL	0.0861877531957304
DIRAS3	0.0861844324840331
FBXL16	0.0861768671904726
NAP1L4	0.0861608011393455
HELLS	0.0861482627335402
SEMA6A	0.0861373015451971
PEX5L	0.0861299631837837
GRAMD2	0.0861297608581904
PTK2B	0.0861289133108689
SUPV3L1	0.0861269477404645
LILRA5	0.0861262034966806
SNX7	0.0861261797882583
OR7A5	0.0861260106871651
IRF2BP1	0.0861149582988485
SHROOM2	0.0861041339990213
C7orf43	0.0860870792278797
ZC3H4	0.0860848505117391
ANKRD18B	0.0860758463968722
ZNF597	0.0860737566831185
RAD1	0.0860725225367749
SF3A3	0.0860635268731823
LGI1	0.0860611600673062
6-Mar	0.0860535107236338
RHPN2	0.0860467201469559
POU2F3	0.0860453110622847
RBM17	0.0860436173213169
ARSG	0.0860419226485917
RBM19	0.086038371379234
RAI1	0.086036020479948
CDH9	0.0860321520455492
BEX1	0.0860320356556553
ANK2	0.0860316814454304
ARHGAP1	0.086030780454519
SIPA1L2	0.0860289954592139
REEP5	0.0860194477294548
PTPDC1	0.0859989446485182
MARK3	0.0859929781198132
FANCA	0.0859888612637352
RAB40AL	0.0859817296665624
SDCCAG8	0.0859749195482059
LCA5	0.0859732631129774
FAM46A	0.0859538147060315
NEIL3	0.0859254931507887
TSHR	0.0859221376486045
PCDHB6	0.0859166457652922
CCDC103	0.0859036652102953
MAP4K5	0.0858969258146602
IER5	0.0858942103348282
FBXL2	0.0858936837616513
UGT8	0.085878638821802
EGLN1	0.0858578753944559
RPL39	0.0858569660009473
TNFRSF11B	0.0858334070516661
STRADB	0.0858080604485589
SVEP1	0.0858025249016485
ACTN4	0.085797175936594
IRAK3	0.0857619439879312
HTR2C	0.085760012829055
IP6K3	0.0857322936729497
ZNF320	0.0857300400063532
HIST3H3	0.0857244042623271
CLEC7A	0.085723676934286
TAF4	0.0857171330246835
ARHGEF10	0.0857122872658093
GHRL	0.0857032880125921
SLC5A3	0.0856926486926966
GFRA1	0.0856923815924246
PTHLH	0.0856732609539396
KIF5B	0.0856726580061051
CHP2	0.0856723831274031
VSTM2A	0.0856551065774685
OAZ1	0.0856453268255286
PKD1P1	0.0856434575614898
LENG8	0.0856344528754042
DLGAP2	0.0856294634541188
PCP4L1	0.0856150443212142
GAL3ST4	0.0856136477468706
MSX2	0.0856096928652244
KLHL18	0.0856070557869574
FAR1	0.0855944214746401
USP9Y	0.0855897163930337
SLC7A6	0.0855707054915016
EEF2K	0.0855658444549565
LGALS8	0.0855598544782716
HNRNPUL1	0.0855386881620253
TACC3	0.0855349937021706
TUBB2A	0.0855180529226133
NPY1R	0.0855044844523058
SYT14	0.0854970373992146
DEPDC1	0.0854906709441361
TNIP3	0.0854886198828395
C6orf123	0.0854869072523838
WBP2	0.0854807828092586
MT1M	0.0854615719981306
LYPD6	0.0854535787703762
MYO6	0.0854465822985786
CDK5	0.0854437905740389
TOP3A	0.0854434576992511
BTNL2	0.0854365762024507
SCAF1	0.085410041887129
EXOC6	0.0853978184713361
USP53	0.0853966570064583
RARRES2	0.085394755066732
TP53	0.0853861647845004
SMYD4	0.0853585250963261
ZBTB37	0.0853541383259219
CAMKV	0.0853462761457857
ZFP3	0.0853335441925634
TMEM98	0.0853281653136339
FANCE	0.0853154797087506
SYNGR3	0.085304716219006
GAFA3	0.0852842825761069
AGBL3	0.0852800443657808
REEP2	0.0852555101924652
GRAMD1B	0.0852553625398779
MORC1	0.0852531007785006
DHDDS	0.0852485604845955
FARS2	0.085234495344155
UBR4	0.0852313855297851
COPZ2	0.0852249412404101
MARK1	0.0852221846237387
ZNF334	0.0852189807016328
SLC2A10	0.085193440311841
SERPINF1	0.0851828409065492
PREX2	0.0851765146112202
THSD7A	0.0851754471029219
CIAO1	0.0851749535039337
AFAP1L2	0.0851734986314868
GSTT2	0.0851467934435234
WDR6	0.0851220929235277
CBLN1	0.0851180694054199
PLS1	0.0851051529614108
S100A13	0.0851022174695906
DIAPH2	0.085097590745927
MUSK	0.0850865283633875
STX17	0.0850846404137502
SOSTDC1	0.0850695079382108
SERPINI2	0.0850436913347865
OPRL1	0.0850430803725739
GRM5	0.0850375962156909
ST6GALNAC5	0.0850339828266556
CEACAM3	0.0850339772414898
WNT5B	0.0850311297946842
SFTA2	0.0850292213508016
ASNS	0.0850208217515451
RORB	0.0850164903223132
ANO2	0.0850161331633474
MKX	0.0850161002705325
TTC26	0.0850085190578495
TAF1D	0.0850031471965434
MOCS3	0.0849980499119009
OR3A2	0.0849956252715307
C1orf216	0.0849715185920953
NT5DC4	0.0849652536821911
DSTYK	0.0849590173104139
ACSS3	0.0849584809800831
ERAP2	0.0849483413537762
IGSF8	0.0849304387155004
CLEC4E	0.0849259808395715
SIGLEC7	0.0849229061055674
ZNF460	0.084913181500721
HSD17B3	0.0849056809179684
NOL10	0.084897675843658
SAMD8	0.0848958838093405
LIPF	0.0848950908125835
DGKH	0.0848889075980233
SIGLEC5	0.0848888574144969
FRMD4A	0.084870953526853
EIF4E3	0.0848454088931691
TLL1	0.0848418081766024
MX1	0.0848299747492271
PPP1R1A	0.0848044185576335
CHST3	0.0847895198277469
RRS1	0.0847877421041525
ENTPD3	0.0847846882441981
MYOCD	0.0847844546361692
AKAP9	0.0847837811064742
ATP2A2	0.0847779483743525
CD86	0.0847714293788768
EPSTI1	0.0847672559965889
NPEPL1	0.0847609250673617
TEAD1	0.0847583220793459
RHCG	0.0847520492037705
TJP1	0.084751478862299
MTTP	0.0847391995124698
DKK2	0.0847370161684087
NHLH2	0.0847138216669503
ANKFN1	0.0846842773936164
RTN2	0.0846444798992189
IL33	0.0846436077936716
PLK3	0.0846326642268033
EPHA6	0.0846237213107253
FER1L5	0.0846059821720339
EFHC2	0.0846012418938305
MOB3B	0.0845986026293638
SLFN13	0.084597988207932
KDM4D	0.0845846488371251
FAM178A	0.0845821011772134
MTA3	0.084580111736035
PCDHGA8	0.0845772747948062
EGFL6	0.0845684305797286
PRLH	0.0845673596205661
CATSPER3	0.0845608346704825
UST	0.0845543840127537
WNK1	0.0845524489058156
ORM1	0.0845400576768783
TRIO	0.0845319764238574
RGS16	0.0845264649755684
RPS4Y1	0.0845238644848283
ZNF793	0.0845208415395259
GLE1	0.0845170058793625
SYNJ1	0.0844960514647878
PDE4DIP	0.0844957009760052
C1orf52	0.0844672032868997
ABCA8	0.0844631220483303
MAP7D2	0.0844610468386322
BBC3	0.0844582639172232
SBNO1	0.0844483771733516
MN1	0.084445263114435
TNFSF8	0.0844282074142698
THBS1	0.0844220301430904
NDUFAF3	0.0844187223473494
RHOBTB2	0.084413658126993
CUZD1	0.0844128751168175
GNG12	0.0844083308745239
CDC37	0.0844006797018876
ABCC2	0.0843895050570522
CA10	0.0843799822281425
AHNAK2	0.0843785395307012
EMP1	0.0843735019028495
P2RX1	0.0843700462095704
HLF	0.0843669031194929
SFRP1	0.0843609336198696
LPP	0.0843536212566821
IL13RA1	0.0843426345643007
PRDM8	0.0843369341955304
CSPG4P1Y	0.084325763886973
BCL2L10	0.0843244276141524
INTS8	0.0843142882864277
PRDM1	0.0843122467170919
HIST1H1B	0.0843088572318778
ARHGAP11B	0.0843082822879631
ERN1	0.0843053275505821
TRMT12	0.0843030423362239
CAPSL	0.0842983001953978
EP400NL	0.0842872521243581
GYPA	0.08427321293358
OSGEP	0.0842504560438226
CLDN20	0.0842376332196503
PP14571	0.0842166859705119
ZNF488	0.0842135706426821
PDE8B	0.0841993004748738
YBX2	0.0841895113113993
SHMT2	0.0841833107373708
CHD9	0.0841821460726835
BCL2	0.0841804649745134
ZNF385B	0.0841734910415746
RANGAP1	0.0841718221582628
OGDHL	0.0841674397069332
FNDC4	0.0841672900696073
KCNH1	0.0841671411263185
PPRC1	0.0841514946860309
DLGAP3	0.0841406960063981
ACVR1B	0.0841384374964805
TMEM110	0.0841276890354131
CDKL3	0.0841273313365327
BNIP1	0.0841208748659799
NRG4	0.0841005824201651
EDNRB	0.0840863647522775
C22orf46	0.0840790144980333
ELMOD1	0.0840744885096486
TFAP2C	0.084068365203763
USP35	0.0840654314310279
RAB3GAP1	0.084059573123073
IQCK	0.0840569915740997
SMARCA1	0.0840559573861751
TMEM132B	0.0840466377539053
MMP12	0.0840172388862331
CEP164	0.0840151139902554
ZNF451	0.0839951125890942
GPR116	0.0839949065459565
KANK4	0.0839901464542956
DNER	0.0839873787555626
SLC35A1	0.0839791660779947
SNRPA1	0.0839770609137814
PLEKHA6	0.083973954191866
S100A3	0.083973441839806
RAB31	0.0839702308018583
HAPLN2	0.0839644539557558
CPNE7	0.0839592422413796
TRAF1	0.0839570540546637
AQP3	0.0839442575169974
PARP6	0.0839362298692863
RASSF9	0.0839323892085493
ELOVL4	0.0839312243370371
RCCD1	0.0839311913584809
SUN1	0.0839214650937804
GDA	0.0839190247802037
ZFAND5	0.0839010968583324
PNMAL1	0.0838954818474365
CDH6	0.0838925016803841
TP53I11	0.0838841297349999
RAPGEFL1	0.0838783881365483
ZNF212	0.0838728642254499
STC2	0.083865259731138
REXO2	0.0838643103290198
YES1	0.0838618443887877
TCHP	0.0838562604265973
ATP6V1A	0.0838468659823173
DKC1	0.083840156357116
TIGD6	0.0838248028445432
C1orf101	0.0838205597582816
DLEU2L	0.0838107568393937
LRRC57	0.0838073751594339
GMDS	0.0837966235850942
KCNK2	0.0837950473607115
KRT83	0.0837865149382489
ANKRD7	0.0837751123801575
ABTB1	0.0837575155335925
MUC1	0.0837223441701124
NRP2	0.0837111599607755
GSX1	0.0837062346941424
ELL	0.0837037015171095
CHD8	0.0836947827330842
MYH10	0.0836892352625442
NRG1	0.083687602497831
ZDHHC14	0.083686681535626
ZBTB10	0.0836836545339165
LAS1L	0.0836828742302635
GNRH1	0.0836687309632106
PDCD7	0.0836683189776125
DDX17	0.0836610827718591
FXYD1	0.0836610595020515
KCNJ6	0.083660058825968
SYT1	0.0836567005602559
CC2D1A	0.0836500178576471
POM121L2	0.0836435251459745
BLID	0.083636817809559
APOE	0.0836245890124717
FLT3	0.0836187429957437
DPP10	0.0836126096134563
MRPS9	0.0836121961360883
ALMS1P	0.0836108794127334
ITGAL	0.0836070357232223
DPT	0.0836027463100896
PRG2	0.083592773126113
LOC100127886	0.0835916224773092
ATXN3	0.083589489246164
UCN	0.0835891446027057
NDST4	0.0835855007285352
LAMA4	0.0835807640084077
UBXN7	0.0835765111833769
ARHGEF16	0.0835535106213386
DCAKD	0.0835484590105091
GUCY1A2	0.0835467785907006
CDC40	0.0835424491652995
ELF1	0.0835401684897807
ABCC10	0.083529007770849
TPRG1L	0.0835236665074769
SH2D4A	0.0835152097544093
RASGRP2	0.083503062140351
KIF20A	0.0835000838262869
ZNF404	0.0834994348955194
ILKAP	0.0834819583640729
RPS27A	0.0834757460031397
URB1	0.0834707006865906
SLC35A4	0.0834517213255778
B4GALT6	0.0834504971814139
CCDC54	0.0834495854253846
STXBP6	0.0834474028278502
ALPL	0.0834436252136587
PECAM1	0.0834389794863957
PRKG2	0.0834289994959903
TRIM45	0.0834274473658085
HYAL3	0.0834271253902834
ITGB1BP2	0.0834237462365049
TGFB2	0.0834151086250015
PPP2R3A	0.0834097457220194
HLX	0.0834067485928635
SLC24A2	0.0834060876639144
RMND5B	0.0834052454525576
FBXO36	0.0833955952426456
ATG12	0.0833823666225352
TBC1D12	0.0833819153506684
CDKN1A	0.0833771271638818
PGPEP1	0.0833758965771111
PGAM2	0.083357314391696
MAPK8IP3	0.0833251496769661
SARDH	0.0833114402221471
OPRK1	0.0832957051859354
ZNF527	0.0832917701895521
TSPAN2	0.0832901283796262
ZNF827	0.0832749867880211
PUS1	0.0832743962987003
EPHA3	0.0832732256619635
INTS3	0.0832707262409134
OR11A1	0.0832677333884196
RAB32	0.0832665916391654
GSR	0.0832636768963407
FUT9	0.0832588333419853
IGFBP2	0.0832437706660471
C1orf53	0.0832386271280192
UBE2NL	0.0832353112687363
AMOTL2	0.0832262936032186
ME1	0.0832177983857905
EME1	0.0832017401920387
RPLP2	0.0832006186488892
RASGEF1B	0.0831998694044445
HCFC1	0.083196316039273
SLC14A1	0.0831958192105321
LOC730101	0.0831879906225731
MAGEL2	0.0831843886674964
INADL	0.0831818076479749
ZNF862	0.0831808738313838
DKFZP434A062	0.0831732359834698
YWHAH	0.0831676986582341
CNTN5	0.0831663066090403
HIST1H1A	0.083164487737516
PRRX1	0.0831537281826033
GALNTL5	0.0831442531367399
FANCG	0.0831386394003438
C2orf50	0.0831329708406189
NAB2	0.083129199171264
TBC1D8B	0.0831258062895388
PPP1R12B	0.083117054405809
SETDB2	0.0831140280850351
NPR1	0.0831138880500892
TBX19	0.0831131926167092
MRO	0.083104011891325
PCSK1	0.0831028732916852
HOXA1	0.0830888686373039
KIAA1257	0.083087690087999
DTX3	0.0830859016386913
KCNIP1	0.0830822416124008
MDH2	0.0830728370972646
PI15	0.0830680568694527
DDA1	0.0830528003272522
RPP14	0.0830511346237258
ACTL8	0.0830454000524262
ZNF77	0.0830418609562138
FABP1	0.0830268330355269
ARPC5	0.0830257363629468
DPYSL3	0.0830108449637828
GTPBP3	0.0830007485937065
BMPER	0.0829976487422363
CPS1	0.0829933184218391
PCDHB16	0.0829861465476903
ZNF215	0.082977334990293
PARP3	0.0829767360025235
B3GALT1	0.0829639896343613
SNAP25	0.0829580555865251
PDYN	0.0829520240828341
GRB14	0.082947283453992
ZNF425	0.0829457210565148
ATP6V1G2	0.0829415574332506
GALNT10	0.0829383414165275
GNL3L	0.0829304533503023
SPATS2	0.0829233809853953
VIP	0.0829139472328243
ADD2	0.0829119449724589
PARG	0.0828984873419369
CSPG4	0.0828799873781226
C11orf68	0.0828762533105409
LRRTM2	0.0828715257933499
SERPINB13	0.0828700174173739
PFN2	0.0828699803685916
PDK2	0.0828667665312652
STXBP4	0.0828630588063644
FAM126B	0.08285657838248
PACRG	0.082841924644976
MYL7	0.0828363308064623
MESP1	0.0828157612581395
CXXC5	0.0828132349846319
DMP1	0.0828090266525297
CPA4	0.082807972140591
IDS	0.0827957977405218
ORAOV1	0.082794227738798
SLC25A14	0.0827898449677336
CEACAM21	0.0827878328063878
TMLHE	0.0827836199799445
LIN7A	0.0827764732777866
TECPR2	0.0827722767931034
DAPP1	0.0827714429998077
TNPO2	0.082754754488734
TTC18	0.0827313161666079
SCN2A	0.082722361018883
PTPRJ	0.082717211993522
AEN	0.0827161182096796
TUBB1	0.082714342260005
CLCN4	0.0827116460763449
C20orf96	0.0827005401602255
ZNF133	0.0827005317502258
ZNF788	0.0826939785195498
BAI2	0.082688913971363
PTPRT	0.0826886399821734
VSTM4	0.082683482167472
TCERG1L	0.0826784666233859
TCF7L1	0.0826776967721164
COL5A2	0.0826735167949666
ERBB3	0.0826624043124704
C9orf3	0.0826552182802485
SPHK2	0.0826447508917692
SEMA3E	0.0826437786140891
SLC24A4	0.0826396353127643
SCNN1G	0.082627486658594
PHC1	0.0826224501305184
HLA-DQB2	0.082614956997196
DBNDD1	0.0826066533334418
ZNF226	0.0826064166195219
CCNA2	0.0825969705102568
MYO19	0.0825833362652656
MXD1	0.0825749946754198
SLC15A2	0.0825465245874915
AQP11	0.0825456701448459
ARHGAP28	0.0825323195549154
MSI1	0.0825209288323762
SPOCK2	0.0825165569684947
ANKRD2	0.0825019491645119
PIAS3	0.0825013337543636
GLRA2	0.0824975473548851
STK33	0.0824945104377172
GREM1	0.0824934627903248
DNAH1	0.0824927867615668
CARM1	0.0824843417957105
ERAL1	0.0824725361494022
PTPRE	0.0824696270423177
CDK10	0.0824683603030325
CAPS	0.0824677235574174
ACSL5	0.0824544764674644
RAD51	0.0824475119396985
PAPPA	0.0824464890912591
SHKBP1	0.0824398542085771
CALB1	0.0824284030258114
DNAH2	0.0824122090127423
NCLN	0.0824024348056758
SGK2	0.0823984443337942
ZNF536	0.0823978628456871
PIP4K2B	0.0823958269839491
CD300LB	0.0823956905468613
HCRTR1	0.0823876085238578
DENND5B	0.0823865091879066
JPH3	0.0823781315033927
ZIC5	0.0823779531032562
APOL1	0.0823749380455881
ETV6	0.0823702658368981
CDKL2	0.0823571978216627
POPDC2	0.0823549118989671
C21orf62	0.0823492606516237
NES	0.0823289014315545
SETBP1	0.0823254156463138
SIRT4	0.0823244038355649
EXOSC2	0.0823229268263538
DLX5	0.0823218214071277
RPH3A	0.0823146769079169
KLHL28	0.0823133795750968
DKFZP434L187	0.0823101853360156
PCDHB5	0.0823058213222124
SMAD3	0.0822999643619415
LOR	0.0822952834671788
ALOX12	0.0822837975349674
GRAP2	0.0822804667315653
ST3GAL1	0.082265195919738
PRDM2	0.0822637441137771
MEF2A	0.0822599974025198
ZDHHC23	0.0822584689784751
PPCS	0.0822562573354337
MALL	0.0822437726773074
MOCS1	0.0822264944703488
ITIH5	0.0822249302222698
CLEC4M	0.0822236190839897
TSSK4	0.0822203448300764
FREM2	0.0822182069753471
SLC10A4	0.0822178358694987
HSD17B4	0.0822176836617771
CYP2J2	0.0822126054414406
MPV17	0.0822080114834796
NKX2-8	0.0822046644628823
NIPSNAP3B	0.0821979719858596
SST	0.0821947720936657
GATAD1	0.0821921739387564
PRDM6	0.0821848153812369
BAZ2A	0.0821822222085853
NPPA	0.0821805551284639
IRF4	0.0821733615437843
DIAPH3	0.0821637455157742
ZNF492	0.0821468625117227
NRSN1	0.0821412022100124
MYOM1	0.0821401278984479
NECAB2	0.0821305687502063
IGSF22	0.0821204419327002
RAPSN	0.0821197360402216
VPS13D	0.0821078794111854
CHL1	0.0821063320542767
ARVCF	0.0821028441977836
GALNT8	0.0820949866396842
GFPT2	0.082094181356242
GLI3	0.0820928254158632
DHRS2	0.0820918204691107
SMARCB1	0.0820797645458104
JAK2	0.0820674979016279
POGZ	0.082053748420735
RPL3L	0.0820484636635856
PIK3CG	0.0820444589968455
THEG	0.0820203704061778
FASTKD5	0.0820166022009631
CEP135	0.0820146818449748
RDH16	0.0819996388147359
GPR52	0.0819995254553556
ANKRD37	0.0819993311054797
RIPK1	0.0819887108743534
COL8A2	0.0819875219701993
C1orf95	0.0819777606534723
CCR2	0.0819766308396007
NYNRIN	0.0819760119456952
WFDC1	0.081970182107338
TMEM45B	0.0819689661611653
RNF157	0.081965440901719
SALL2	0.0819646193339471
SNTA1	0.0819591039140459
HS6ST2	0.081954562426661
A2ML1	0.0819447695226949
YY1	0.0819369774101233
AIFM2	0.0819314431360491
WFDC13	0.0819257725142408
RMND5A	0.081923406848044
CBFA2T3	0.0819079318702436
RB1	0.0819018753735849
LOC100130872	0.0818955833570615
ROCK1	0.0818933566548306
CYP4X1	0.0818854849544082
XRCC1	0.081862535203469
ZNF217	0.0818503264754988
CHEK2	0.081843635442599
MCHR1	0.0818427131749292
RSPO3	0.0818252991711985
TRIL	0.0818200266278642
FZD5	0.0818186589153839
SLCO1B1	0.0818176535648807
CCDC68	0.0818016117894609
TRAP1	0.0817936843896005
KCNB2	0.0817873479654428
OPN3	0.0817710952161567
BCL2L1	0.0817656515847064
ADAMTS8	0.0817623890575703
SCARA3	0.0817428209282443
PEX11A	0.0817423816626598
RTN3	0.0817363494692568
PSMF1	0.0817285151439667
C16orf45	0.0817274385600907
TMEM74	0.0817272616101898
ITGBL1	0.0817236210899016
MORF4L2	0.0817231945068055
TTC22	0.0817148065668157
B4GALT4	0.0817139182947447
NF2	0.0817095095924573
TTC7A	0.0816981687911325
L1TD1	0.0816966253264271
TNNC2	0.0816912733518617
KIAA0753	0.0816864189264196
BID	0.0816855508629481
MTG1	0.0816852230011758
VAMP1	0.0816784889199817
CD81	0.0816782908213944
AIG1	0.0816747030043029
SUPT6H	0.0816704945673428
CHD2	0.0816704863720236
SLC9A1	0.0816633163779919
NR1D1	0.0816537258032728
OASL	0.0816518120827186
PLA1A	0.0816479554333043
TREM2	0.0816413692855465
CALM1	0.0816385462795163
ELF2	0.0816372679828024
ZNF506	0.0816344471143598
TCEAL4	0.0816231915753806
SYPL1	0.0816109088686679
GAN	0.0815989573345754
TNFSF9	0.0815655240531584
FCGBP	0.0815600147816425
PYCRL	0.0815588115806712
ICAM2	0.0815571950061642
PROKR2	0.0815556423061776
CHD7	0.081538930027607
CRYGD	0.0815368933657824
SIN3B	0.0815349090564088
MEG3	0.0815304168516201
ATG4B	0.0815290845917181
LIX1L	0.0815231644625534
TFPI2	0.0815214057598565
CYP4F11	0.0815207601306026
CD209	0.0815111579466465
NPBWR2	0.0815104663659854
CXorf56	0.0815074106609402
KIAA2022	0.0815009749801773
OR2C1	0.0814994644360421
CA5B	0.0814980401434694
ANGPTL4	0.0814956810531811
NPDC1	0.0814925774672453
MEF2C	0.0814901158393595
HEMK1	0.0814858659800523
WSCD2	0.0814810549049386
MMP27	0.0814805492062446
NOS1	0.0814801766454163
C4orf33	0.0814783750177647
HR	0.0814780788717277
RPGRIP1	0.0814642788045788
XPO5	0.0814610773294683
LGR4	0.0814549527447699
PRKCE	0.0814547466827897
SEMA5A	0.081452468371883
UBE2S	0.081445230706793
MAEL	0.0814451039494544
VEGFC	0.0814353310799143
ZNF652	0.0814255523205467
PRKCZ	0.0814237415304164
NLRP12	0.0814214717433863
CGN	0.0814115213068514
WDYHV1	0.0813973531378306
HS3ST4	0.081396709366872
ATP2B4	0.0813957267840521
[truncated: 14,275 more rows]
