# Supplementary material for: Identification of crucial inflammaging related risk factors in multiple sclerosis
Source: Front Mol Neurosci. 2024 May 21;17:1398665. doi: 10.3389/fnmol.2024.1398665 (PMC11148336; doi:10.3389/fnmol.2024.1398665)
Supplement: Supplementary Figure S1 — Enrichment analysis of the shortest paths of KEGG and BP, before combining overlap shortest paths. (A) KEGG with the most shortest enriched paths; (B) BP with the most shortest enriched paths; (C) KEGG with the minimum FDR; (D) BP with the minimum FDR. The orange nodes represent the inflammaging markers, the blue nodes represent the genes connecting inflammaging markers and disease markers, the green nodes represent the disease markers, and the genes in the red square frames coincide with those genes in the enriched functions. [file Data_Sheet_1.ZIP › Supplemental files/Table S4.csv]

POM121L9P	0.0510880234192232
FNDC4	0.0497339422252111
RASGRP3	0.0495239053821374
PCDH9	0.0486123147562845
CR2	0.0481658495719468
YBX2	0.0473705037164395
COCH	0.0466784744256381
CD83	0.045959347582808
STAP1	0.0457983081231168
ADAM28	0.04478069209516
TSPAN13	0.0446840247922526
CD22	0.044593855467016
SLMO2	0.0438041783861099
SOBP	0.0437391017323933
ARHGAP17	0.0437115269032339
DCHS2	0.0432858062890404
BACE2	0.0432784606375513
LOC647070	0.043206165253445
CRYGB	0.0428049410957738
PAK3	0.0427739769067859
HLA-DOB	0.0424147219607395
CD24	0.0423065587930661
KIAA0226L	0.0419073063790662
DRAM1	0.0417941507722415
LAIR2	0.0417750884125975
TRIO	0.0417157186651597
ACSL4	0.0414886920804418
RPS11	0.0414657905294731
PRR11	0.0410878177117347
RAB13	0.0410768224204061
RP2	0.0410729953131368
BMP8A	0.0410042813082193
ZNF528	0.0410039552549043
BANK1	0.04096194275776
SLC6A12	0.0408501755132162
ELL3	0.040810882119084
LPL	0.0406306142813951
DSP	0.0405294568110525
CFD	0.0405132701053645
POLH	0.0404797225922856
EPN2	0.0404607438439669
CD40	0.0403645558017794
BCL7A	0.0403355927939335
PSG1	0.0402581710439246
TSHB	0.0402362592648738
TCTN1	0.0401968802892126
GMPR	0.0400334399233409
SFT2D2	0.0399623843478966
SYN3	0.0398340868792191
PTPRK	0.0397975977222792
CD180	0.0396877708839237
PPBP	0.0396874823865647
ZNF721	0.0396706415668818
HOXC4	0.0394714239263332
IL18	0.0392924009915761
3-Mar	0.0390951593768815
SCD5	0.0390884112364847
ZNF236	0.0388425331107427
LONRF1	0.0387082755515108
SLC16A2	0.0385766300465865
CPA3	0.0385743179685786
GPM6A	0.0384828876725642
SEMA6C	0.0384159685241274
DHTKD1	0.03840346186002
GPX2	0.0383014606954012
ZNF804A	0.0382921340672725
SETBP1	0.0382658312723558
PKIG	0.0382643407242597
SLC22A18AS	0.0382626722845217
CACNG4	0.0382409905761342
SIK1	0.0380192306908857
ASCC1	0.0379594383446361
RPL37A	0.0379545949855723
GZMB	0.0379354983928994
RALGPS2	0.0378957211935097
ALG3	0.037869351130032
PLAC4	0.0378666795086115
PCCB	0.037704466442999
BCL11A	0.0376872878210556
SLC44A1	0.03760538883819
IFNGR2	0.0375920515208378
CXCL3	0.0375649854921317
HLA-DPA1	0.0375309943770348
PF4	0.0374841922081471
PLCG2	0.0374358531629739
ISLR	0.0374302722917508
ADAMTS9	0.0373929357625886
MYOF	0.037367009250831
MED24	0.0373510042291557
ATP8B1	0.0373217309344073
IL7	0.0373165940019587
RAB31	0.0372708559093409
BHLHE41	0.0372485833368899
GLA	0.0372178951939844
RAPGEF3	0.0372033845392959
LONRF3	0.037197336677499
IL1B	0.0371943397580752
PTX3	0.0371901076886054
FUT6	0.0371486761935368
TNFRSF13B	0.0371306281236359
XYLT1	0.0370757475307935
SOX10	0.0370378316000883
ZBTB3	0.0369633111834281
LILRA1	0.0369475052691109
SMAD9	0.0368790344692292
CD200	0.0368742702954766
FGR	0.0368258003968983
HOXC6	0.03681870773241
EFHC1	0.0367551809088777
HLA-DMB	0.0367461934550075
ERBB3	0.0367458530087724
POLR1B	0.0366408290906372
FCGR1B	0.0366279425851671
REL	0.0365627045305776
DFNA5	0.0365382106168335
IGSF6	0.0364768808988864
FCGR2B	0.0363832686221484
CRTAP	0.0363455023479104
KIAA0125	0.036331910442364
GPR18	0.0362942755233056
PRDM5	0.0362936358069102
BTK	0.0362899179886089
TRIM58	0.0362800713540939
CD1A	0.0362723132626598
HIST1H3B	0.0362349191955703
FCRL2	0.0362161377998005
HTRA1	0.0362010794218246
MS4A1	0.0361729372282035
TCL1A	0.036170366889076
OSBPL10	0.0361703502045453
LMAN2L	0.036121788825892
EIF4G3	0.0360557437579603
SLC2A1	0.0359775591032439
ITGB5	0.0359626165714821
ACAA2	0.0359139883869206
CD72	0.035902006286462
WDR11	0.0358919854590416
SGK1	0.0358637540992624
SLC6A4	0.0358460987076443
POU3F3	0.0357658181179934
RBBP8	0.0357129145528196
ZIC4	0.035712495653635
FCHSD2	0.0356985981585436
MALL	0.0356783545559851
TBCB	0.0356323665966153
TPBG	0.035623390074417
WASF1	0.0356203260587845
SLPI	0.035584086727911
PF4V1	0.0355629347691024
LAMA5	0.0355591299909779
DGKG	0.0355581192760834
FA2H	0.0355271631427329
E2F5	0.0355238026592062
KIAA1614	0.0354975439890333
RARRES2	0.0354958489119559
LRRC15	0.0354587347440124
PNOC	0.0354372560386747
CLMN	0.0354261534910242
GNA12	0.0354131792851309
HEY2	0.0353986959954416
CD19	0.0353872478205077
GPR31	0.0353857891590692
PCDHB3	0.0353788020764992
ADAMTS5	0.0353661954205596
PTGS2	0.0353650691698396
BLK	0.0353519500123926
TNFRSF17	0.0352581603844989
GTF3C5	0.0352375051811202
CHRNA6	0.035232931755926
NHEJ1	0.0352118931712647
P2RY10	0.0352089409755937
ARHGAP24	0.035203885276564
PGAM2	0.0351552199661181
RCN1	0.0351470833019042
USP27X	0.0351122359256989
KCNS1	0.0351099414666914
GJB1	0.0351095607152899
COBLL1	0.0350979077635473
CA1	0.0350963521281124
TLR2	0.0350951004612718
DNAH6	0.0350883156125002
ACVR2B	0.0350479776033301
SWAP70	0.0350293321428401
PAX5	0.034980088357644
KCNE2	0.034893508652082
STK39	0.0348852081607502
PPM1E	0.0348608395869559
NGB	0.0348586066967929
PIK3C2B	0.0348348285062226
LHPP	0.0348264406268795
OLFML2B	0.0348225375013496
PTPRO	0.0348165043963193
PTGS1	0.0348077059321759
INPP4B	0.0348026152530342
TIMELESS	0.0347979074853023
TOR3A	0.0347868534241977
NCAPD2	0.0347764860982961
SLAMF8	0.034772348423888
EMILIN1	0.0347641108769017
PLXNC1	0.034762001210908
NT5E	0.0347563614240464
TSPYL5	0.0347546202405156
LYN	0.0347378716770084
PTCH1	0.0347237665764257
TTC38	0.0346227358594655
PDLIM1	0.0346213612048284
CCL19	0.03461866548947
AIM2	0.034588185463141
LTBP1	0.0345720423788852
LYL1	0.0345529683584959
ADM	0.0345407968736581
CYSLTR1	0.0345231097362982
SCN10A	0.0345122660016166
CYP4F3	0.0344997517785486
FCGBP	0.0344777395923496
GNG7	0.034459964157971
NHLRC2	0.0344590921103685
EGR2	0.0344363231051013
MYOZ1	0.0344286933553224
CD1C	0.0344153459251615
KLC2	0.0344035477200677
RHBDF2	0.034400460438175
MFSD11	0.0343862169458453
TTBK2	0.0343752109092312
IHH	0.0343615888638722
SERPINB5	0.0343557891890839
GP6	0.0343501787646227
BMP2K	0.0342878081175228
XDH	0.0342700893224884
CAPN3	0.0342381101128671
CTBP2	0.0342374151180462
TNC	0.0342132914610072
ALAS2	0.0342056430133745
SLC15A2	0.0341909610571185
BBS1	0.0341834674947773
EXOC6B	0.0341814115976997
GPHN	0.0341018734688488
PKD2L1	0.0340719963595166
SLC1A6	0.0340427438995412
TFEB	0.0340252848329326
PRF1	0.0340085849069596
GZMH	0.033965523751336
CSNK1E	0.0339540402536243
ADRB2	0.0339485931058044
AATK	0.0339421108889575
TST	0.0339359913199117
ALDH3A1	0.033925885883689
DOK5	0.033913810566406
WDYHV1	0.033896853531952
ZNF208	0.0338706123785855
LRRC16A	0.0338703408939103
CIITA	0.0338522486384584
TMEM51	0.0338276464448165
ASAP2	0.0338206272909527
ELOVL1	0.0337955814094931
LY96	0.0337842910687356
MAGI2	0.0337729551617762
POLR2I	0.0337610774269898
PYCARD	0.0337308130598427
EGR3	0.0337278020409951
SLC15A3	0.0337104681290539
SERPINA5	0.0337035544004588
GABRE	0.0336893817795106
P2RX1	0.0336875146341148
REXO2	0.0336839479195349
FJX1	0.0336465495268064
CSRP1	0.0336414508358299
FLNC	0.0336177399519209
HLA-DQB1	0.0336052239679453
NUP88	0.0335922784347817
LY86	0.0335898119833794
METTL2B	0.0335678403241206
FARP2	0.0335507332014202
APOBEC3B	0.0335494884695397
GEMIN8	0.033530533416852
CPEB1	0.0335222008124469
SLC20A2	0.0334791374896944
NOTCH2NL	0.0334755436569047
SYT1	0.0334739968564678
COL15A1	0.0334731869134217
GNAZ	0.0334556368305834
SOAT1	0.0334434064213205
DIXDC1	0.0334121071971744
SRR	0.0334039044728095
GLB1L	0.0334022077151643
CHODL	0.0333859532044621
HLA-DQA1	0.0333819237980977
INSR	0.0333395109993132
TTTY2	0.0333370553629124
NPHS1	0.033311239509692
SMAD5-AS1	0.0332828956417523
DNMBP	0.0332493755301311
KMO	0.0332258932820106
UBE2G1	0.033194067902994
CD81	0.0331851530629835
NEUROG2	0.0331736245875672
LGALS2	0.0331424015069687
DAAM2	0.0331301753486353
SSPN	0.0331293562038001
TUBB6	0.0331236595523186
POPDC3	0.0331220074217823
HP1BP3	0.0330905068423703
MXD1	0.0330511298017002
GNG11	0.0330457770126914
MAGEA9	0.0330426720836923
OR1G1	0.0330152813065769
SPR	0.0329923980449559
RIPK1	0.032985681435004
PECAM1	0.0329412593892567
PCDH17	0.0329373211613173
HLA-DMA	0.0329321783125823
RAMP2	0.0329063371251007
SLC11A1	0.0328953706699985
KIAA1598	0.0328887157136538
PRRG4	0.0328878453280408
TNFSF13	0.0328871265157816
HAL	0.0328746659496425
CST8	0.0328651389975236
ZNF160	0.0328501833114436
CSF1R	0.0328372205970329
CDH1	0.032824601733588
ZNF506	0.0328145810132582
RGL2	0.0328084805877623
EMP2	0.0328023670679652
NRIP3	0.0327801794712375
PFKFB3	0.0327799349016119
OLFML3	0.0327570018416842
ANPEP	0.0327455394311429
RNF220	0.0327312694379769
KLHL11	0.0327224087194426
DLEU1	0.0326915343599939
DEFA4	0.0326730119534176
ZNF532	0.0326713146250544
RUSC2	0.0326679974715449
DHRS9	0.0326618724327332
TEAD3	0.0326254168643913
GJC1	0.0326223211220902
PHF2	0.0326136395565192
APOB	0.0326083562777826
DYSF	0.0326061485949507
BTN1A1	0.0325573336016072
HPGDS	0.0325468950430991
NANOG	0.0325453643887066
ADAP2	0.0325407961077706
TSNAXIP1	0.0325370319536405
ITGAX	0.0325323890430278
MPZL1	0.0325138632941024
NT5C2	0.0325070897581107
FGF5	0.0325055343865505
TCF4	0.0325035619298157
EREG	0.0324912676303078
SLC39A1	0.0324832465023653
BLNK	0.0324704612147612
TEX13B	0.0324701616233422
TOP2A	0.0324689620199121
RWDD3	0.0324564124561485
OGDH	0.0324516331382113
NLGN4X	0.0324456430908443
LDLRAP1	0.03244364477564
LUZP4	0.0324344674546504
AOC2	0.0324296976331211
RASL12	0.0324259818292166
AOAH	0.0324200585634687
LTF	0.0323952095826083
SALL2	0.032384583389636
SRY	0.032348352183017
EGR1	0.0323363954759769
IDO1	0.0323256311921672
BASP1	0.0323228916547415
RASAL1	0.0323213267547917
CFHR5	0.0323187577459755
GLB1L2	0.0323094303475154
TNFRSF1B	0.0322943070387009
KRTAP5-9	0.032290289131197
CLEC4A	0.0322745074435587
MITF	0.0322568545985377
CRIPT	0.0322414387014364
CEP41	0.0322372639214148
SLC24A3	0.0322328175358209
RPL10L	0.0322220087090985
ADAM19	0.03221960428347
GTF3C1	0.0322021533825214
GZMA	0.0321567516423052
SV2C	0.0321458493521
FBP1	0.0321448108494523
CHI3L2	0.0321382847097548
TNFRSF4	0.032137263468077
OLFM4	0.0321349382263654
IFITM2	0.0321323544469204
HSD17B7	0.0321110464922123
NOD2	0.0321109114705495
KCNJ2	0.0321024002967606
TYR	0.0320883907916761
CHRNA9	0.0320877564928673
MDH2	0.0320664600673665
CXCL2	0.0320654867030009
SETMAR	0.0320436638678928
PLA2G4C	0.0320102536754141
CYBB	0.0320044963460532
BHMT	0.0320005588392387
GNS	0.0319670854204541
LILRA2	0.0319645550988342
DAPP1	0.0319594921475701
SYT11	0.0319581994155237
LOC202181	0.0319542996645456
HS3ST3B1	0.0319530450818738
C1S	0.0319488753970877
COLEC10	0.0319463968692724
FICD	0.0319390641392406
NCAPH	0.0319131068410495
STX7	0.0318922810280375
LRRTM2	0.0318882353580137
CRYBG3	0.0318398533697478
POLE	0.0318310830008159
GDF9	0.0318283907021451
CYFIP1	0.0318240649455918
DTX4	0.0318173851980353
IRF9	0.0318137618676645
HK2	0.0318004160977578
SPIB	0.0318001357173128
RRAS	0.0317987784235036
CRISPLD2	0.0317850979702171
SLC10A2	0.0317690854097511
PTP4A2	0.0317667312056576
ADORA3	0.0317658481666099
PAMR1	0.0317600974189366
C21orf62	0.0317509620303987
CCL5	0.0317410443775206
TMPRSS5	0.0317183577406998
PMEPA1	0.0317153413294652
IKZF5	0.0317087153668927
CSTA	0.0316814101870199
MAOB	0.0316813903462204
TMEM104	0.0316703598119439
RAI14	0.0316583361394309
GLUL	0.0316552257319331
CLEC1A	0.0316519677724257
TRIB1	0.0316496833791374
APP	0.0316320519096166
ADCYAP1	0.0316311716277091
AFF2	0.0316253076489846
ABCC10	0.0316203042432187
SOD3	0.0316199319423534
HBB	0.0316163597777253
CEACAM6	0.0316148470775608
PPP2R3A	0.0316133108035767
CARTPT	0.0316037471604007
FGD6	0.0315973572642885
FCGR2A	0.0315890037808335
SORT1	0.0315874297043995
CLIC2	0.0315854328216042
PAOX	0.031574896426429
RNF144A	0.0315737422363462
ACSS3	0.031558077962735
DPH5	0.0315580416505384
HECTD3	0.0315531964266856
RXRG	0.0315504019182999
PIR	0.0315488277601436
ATXN3	0.0315438957312254
DDR1	0.0315389962589239
NPHS2	0.031530767769204
PRODH2	0.0315275153135745
TUBG2	0.0315272286697049
CASKIN2	0.0315181991455588
ZFAND5	0.0315170010104074
CHPT1	0.031510894968333
MNDA	0.0315105307153264
SLC35F2	0.0315025572459948
PLAGL1	0.03149873412059
APOC2	0.0314976891478313
GTF2IRD2B	0.0314948417701362
PTPRJ	0.0314800824039508
SEC14L1	0.031456292355172
SLC2A6	0.0314449899161705
AHSG	0.0314394382450846
RAB11FIP1	0.0314328283024384
PARM1	0.0314251980960952
IFNA4	0.0314165551940326
SYT17	0.0314147747621276
B4GALT5	0.0314066393534782
UFC1	0.0314019938948119
PHYHIP	0.0314015561696588
SPARC	0.0313838380857719
IFNA14	0.0313829627789982
C9orf40	0.0313825538836987
ZNF239	0.0313714403845101
C4orf19	0.0313650206603892
AREG	0.0313484482685224
PPM1H	0.0313183065093273
PPP1R17	0.0313076455489123
PRKG2	0.0313053894063389
ROM1	0.031298285223549
PRPH	0.0312907469508946
RFPL3	0.0312850033149273
ITSN1	0.0312755849284545
FLRT3	0.0312728316110511
KCNE4	0.031260845678203
GPR137B	0.0312596295066135
CPVL	0.0312348054185405
PCDHB12	0.0312235871057593
NMNAT2	0.0312154415118622
CDK14	0.0312098337092116
DENND5B	0.0312054282468516
NUDT11	0.0312053523362047
ZNF223	0.0311916422494594
10-Sep	0.0311903703462269
ARHGEF10L	0.0311883080326229
PLXNB3	0.0311852276797063
CXorf56	0.0311834993697784
NOS1AP	0.0311813155132677
CD38	0.0311811926242844
ARL15	0.0311809693444001
IGJ	0.0311711393954777
HOXB3	0.0311670346447783
C1QA	0.0311636397775063
GUCY1A3	0.0311575525072778
VPREB3	0.0311526151330441
G6PD	0.0311383086923065
IGF2BP3	0.0311349652618913
AKR7A3	0.0311347220692792
ABCD2	0.0311308294398665
FILIP1L	0.0311291689588391
KLF15	0.0311225502095972
CD33	0.0311212427524873
APOD	0.0311212266478982
PRAMEF1	0.0311066317908313
ADAMTS2	0.0311039586785539
ST5	0.0310970392554681
TROAP	0.0310909749442112
LGR5	0.0310768041024389
FANCE	0.0310760834344988
HMGB3	0.0310671608867417
IKZF4	0.0310537272862787
SEMA6D	0.0310500352907266
LRCH1	0.0310469213976848
NTSR1	0.0310465847879472
CYP1A1	0.0310398673796904
RAP1GAP2	0.0310331235806073
IFT57	0.0310331188431895
LAX1	0.0310313229582383
CLEC4E	0.0310301219018506
PTRH2	0.0310298270282456
AGAP1	0.0310153616359863
MAP3K8	0.0310065453412467
GAB2	0.0310024247371182
SSFA2	0.0310018941955412
CASP5	0.0309998265456142
FABP5	0.0309791735110389
TNFSF4	0.0309732012735604
RGP1	0.0309623912825497
ATF3	0.0309560752714012
CNPY4	0.030955091153911
CYP4F12	0.0309468804794993
SPOCK1	0.0309312525706269
FCGR2C	0.0309179737601177
TSPAN3	0.0309145991489065
FOXH1	0.0308946506239798
RLN1	0.0308871653470895
BTN2A2	0.030873366318707
ENPP2	0.0308695489985502
DNAH7	0.0308689811353407
CLDND1	0.0308686341310809
DCAF16	0.0308633168463265
TLL2	0.0308579637404484
IL6	0.0308557797131768
DYNC1I1	0.0308492839454837
PDE6B	0.0308490085637493
STX12	0.0308413438810347
TBC1D22A	0.0308294094943005
CST7	0.0308283568712589
SLC36A1	0.0308241512892049
BCAR3	0.0308222866964553
XPNPEP3	0.0308146268404721
RGS16	0.0308112511230662
CLN6	0.0308098895557073
KLK7	0.0308004946827385
RPL39	0.0307765081046168
FXYD3	0.0307694414801991
AHSP	0.030765894503426
CYP1B1	0.0307640376812612
NPAS3	0.0307562688192363
SIK3	0.0307556324965655
IER3	0.0307452455606857
OLIG2	0.0307252525710616
ZNF140	0.0307239241164553
DENND1B	0.0307226538428989
RELA	0.0307171726655361
TRAT1	0.0307018847631274
MTHFD2	0.0307000308648321
SLC43A3	0.0306952189831594
SRD5A2	0.0306926726571202
VPS35	0.0306778502729774
DNM3	0.0306738587221385
EDN1	0.0306699821452837
SLC6A7	0.0306667295726106
CCDC6	0.0306660967322289
CA2	0.030663277513017
ADAM21	0.0306560624321396
OR1D2	0.0306490474836214
HIST1H2AC	0.0306450369766445
TMLHE	0.030641621780001
GGCX	0.0306356112464959
WFDC2	0.0306313238517032
NOTCH2	0.0306294062339133
KCNC4	0.0306286854864427
TRMT61B	0.030619909296151
MRPL48	0.0306158662143302
ZFP36	0.0306016491118462
PLSCR1	0.0305973550664565
NKG7	0.0305922270347669
LILRA4	0.0305823079960037
HSPA6	0.0305795962336891
CD177	0.0305790484122052
PCTP	0.0305779930128503
MAB21L1	0.0305765382308101
ITGAM	0.0305749045425683
EIF4E2	0.0305687029432269
NFX1	0.0305681896576754
CLDN16	0.0305509678349484
PPFIBP2	0.0305395348968187
IMPDH1	0.0305390742355773
SLC2A5	0.030534743276979
SCN2B	0.0305202022480129
HERC6	0.030511461134183
CNR2	0.0305079591105784
CLN8	0.0305047305322009
SLC2A9	0.0304991297734929
FBXL7	0.0304954048191938
SERPING1	0.0304906243749869
LAMB2	0.0304890924466053
BEST1	0.0304753885347966
SCN3A	0.0304709863164893
OPHN1	0.0304699586983815
P2RX5	0.0304645759655951
CLCN4	0.0304618524383843
CMKLR1	0.0304575237884843
PMP22	0.0304517641143102
NMUR1	0.0304504109322493
ETV4	0.0304472577651805
CXorf36	0.0304464114223619
C19orf54	0.0304428244657558
C3	0.030433100611905
VWA1	0.0304315352063121
CTNNAL1	0.0304270866881842
JUN	0.0304190309056022
NKAIN1	0.0304188042466031
TMEM14A	0.0304070835997044
FEZ1	0.0303942086415565
VDR	0.0303921427140108
PRKAR2B	0.0303795203748029
ABCC3	0.0303739099290393
FKBP9	0.0303738583104725
PARD3	0.030368801172554
POLR2F	0.0303681675305128
ZDHHC11	0.0303678689388164
WBP5	0.0303670539501609
SECTM1	0.0303554545552248
HLA-DPB1	0.0303552248262386
NDUFS6	0.0303534899143524
MAK	0.0303516684744937
NEUROD4	0.0303516613701462
CMTM6	0.0303350141365024
SLC25A13	0.0303325782121147
RHOB	0.0303299499923777
OR1F2P	0.03032817781357
CXCL1	0.030326350164012
HAMP	0.0303229304689648
CHPF	0.0303221551899268
NCF2	0.0303160931918504
TRAK2	0.0303084398991343
GSG1	0.0303061166837775
MSMO1	0.0303058992049155
UGGT2	0.0302986204589958
FYCO1	0.0302970533384687
NBR2	0.0302961945633883
APOC1	0.0302946169809118
TRIM26	0.0302893010540913
GGT5	0.0302850646063837
IL25	0.0302759816045806
DIP2A	0.0302732681526416
KCNK1	0.0302638904836367
CTDSP1	0.030263793310177
TAPT1	0.0302591563485434
SLC7A7	0.0302553541530026
CCDC85C	0.0302520677626799
SERPINB2	0.0302515869723859
CD48	0.030248567729535
PRG4	0.0302368102667131
NDNF	0.0302345296354947
CHST15	0.0302322403537476
TAGLN3	0.0302238146453895
MEF2C	0.0302229603738742
SCN3B	0.0302211879394645
NIT1	0.0302166601549582
PRKRIR	0.0302063254881205
ZNF552	0.0302052214353867
ICAM1	0.0301927705278962
MET	0.0301851863625836
RPL4	0.0301735847708223
BMP3	0.0301693296363069
CNDP2	0.0301685093977267
ACTL8	0.0301621959873607
S100A11	0.0301444793694837
KIR2DL4	0.0301426805951821
DYRK4	0.0301376206661691
RAB38	0.0301317882421674
MSTO1	0.0301139197680284
CAMP	0.0301127044299825
RERGL	0.0301120867925314
COL4A4	0.0301007816748726
F2	0.0300942579318257
KIF13A	0.0300884773468353
RHOC	0.0300841629885202
PGPEP1	0.0300819748436391
CNNM4	0.0300800911079717
NUDT4	0.0300743393464971
SLC30A4	0.0300729049147697
LST1	0.0300600256263874
PEG10	0.0300589512886454
STEAP4	0.0300494632906215
KIAA0930	0.0300489910287877
MLF2	0.0300421595411262
FAM96B	0.0300419750247995
ZNF814	0.0300375087770177
NCOA4	0.0300367084275638
CRTC3	0.0300298084849227
CTSH	0.0300211789575144
KHDRBS3	0.0300177211426169
CCR9	0.0300173908996191
NR4A2	0.0300100127321419
FBXO46	0.030008389746239
RAB20	0.0300058145604821
CYP4F11	0.0300017208781127
SCG3	0.0299989333277748
DSN1	0.0299872129555589
KLRB1	0.0299592076216738
MT2A	0.0299459468493437
NRN1	0.0299421152336254
RHCG	0.0299366199457981
VN1R1	0.0299267087885064
PNMA2	0.0299238695800715
PCP4	0.0299159733979235
RAD54L	0.0299158540052769
SRPK3	0.0299071432242287
TMEM147	0.0299031856955386
MMD	0.029899643098788
MIS18BP1	0.0298981253807704
FLRT2	0.0298946932627898
PMCH	0.0298914459376816
GABRA6	0.0298857463057458
TINAGL1	0.0298829503833901
ORC6	0.0298759949669192
MCM6	0.0298688787246049
L2HGDH	0.0298627750482044
GRM3	0.0298381262980371
PLSCR2	0.029832719164892
CDK9	0.029826463741926
DOCK3	0.0298229302951432
LBR	0.0298227000345026
DOLPP1	0.0298176153552784
COG7	0.0298166789081135
ALOX5AP	0.0298099409894899
AKT2	0.0298070939819705
CPA2	0.0298043861924058
TMEM185B	0.029803288417191
COL9A3	0.0297996181286975
SCGB1D2	0.0297829903975411
WHSC1L1	0.0297770764136885
PIGL	0.0297742099915304
TTC18	0.0297738374958124
DTNA	0.02976332876386
PANK2	0.0297579721201096
SYNJ2BP	0.0297573829858724
S100A8	0.0297536138769884
MRAS	0.0297507611056538
CEPT1	0.0297495964930499
TMC7	0.0297483455120523
MLC1	0.0297377426013309
HIST1H4E	0.0297328413209962
LAS1L	0.0297325759444858
CTSS	0.0297279038275936
CHGB	0.0297268334685369
HLA-B	0.0297238680930272
ZFYVE21	0.0297169930871077
TAF1A	0.029714109909389
GSPT2	0.0297087011849313
NDUFS3	0.0297056309883331
ZDHHC18	0.0297004674555906
SH2D4A	0.0296993944286528
CXCR1	0.0296941491495976
TNS1	0.0296909876226317
ATP11A	0.0296879255574114
C19orf40	0.0296852431430381
NDP	0.029682644895897
HSPA5	0.0296818243529127
TRPC4	0.0296773281716412
TEX11	0.0296670936889398
CPLX3	0.0296662119617562
SFT2D3	0.029664157057228
CLASRP	0.0296636314823432
DPH2	0.029655760889846
CCR4	0.0296557156145235
CPPED1	0.0296538867079393
TAF13	0.0296524933972571
LYST	0.0296497179680974
SNX2	0.02964028684927
TBC1D12	0.0296358879802518
CBFA2T3	0.0296055987372062
TMC5	0.029602148268338
GABRA5	0.029597340191998
CEBPB	0.0295973296233635
MYO1C	0.0295967783019475
WIPI1	0.0295947547172432
GP1BA	0.029592091965946
SLC31A2	0.0295838728607132
GDPD2	0.0295823091767092
TYMP	0.0295777389483651
PEPD	0.0295732066806677
PRPS1	0.029572946556292
CCDC81	0.029570168244175
LOC441204	0.029559510276606
MANSC1	0.0295594544147208
ICAM2	0.029557599273324
PLEKHG3	0.0295570728005419
FGGY	0.0295530438692153
CD79B	0.0295516452321993
MPZL2	0.029548365419215
DGKI	0.0295476881224084
FERMT1	0.0295476482737906
SLC1A2	0.0295447874060301
PAFAH2	0.0295440601853941
HIST1H3C	0.0295364079325364
SLC6A6	0.029535307832219
MYLK3	0.0295293351973734
CECR1	0.0295287312076407
ZEB2	0.0295250751145547
CD93	0.0295194318234856
FKBP6	0.0295108550188602
UNG	0.0295103458324066
RARRES3	0.0295033188106746
PLBD1	0.0295029489114533
CCDC40	0.0295011942031375
CD226	0.0294998719020685
XIST	0.0294980253092386
RNF128	0.0294930168294767
TCEB3	0.0294866707403542
FGL2	0.0294762305072553
AKR1C3	0.02947483864148
ASPM	0.0294747841864796
ABCB9	0.0294705935495088
ZBTB39	0.0294685923645404
LINC00472	0.0294664439819218
EBI3	0.0294639520888761
SELENBP1	0.0294617697311445
CTSZ	0.0294605441729663
PHLDA3	0.0294562950654029
TBC1D9B	0.0294508671285378
GREB1L	0.0294442023926414
TP53TG1	0.0294436013186209
SIPA1L3	0.0294413311258329
ABHD6	0.0294349892059945
SPPL2B	0.0294331266528305
EDEM2	0.0294320401140894
LILRB4	0.0294293157078331
ZNF329	0.0294266088242608
MEG3	0.0294247368794555
MMRN2	0.0294243548239586
ZNF107	0.0294188277212612
RASSF4	0.029418654001418
VAT1	0.0294073523350688
ALDH1L1	0.0294006443867333
RPS17	0.0293976117624699
BEND5	0.0293913390159891
MTHFD1	0.0293894000974294
PTGER2	0.029387735614372
PTPN18	0.0293803989598782
NUPR1	0.0293762890075551
KIRREL	0.0293744623419687
TAF15	0.0293708238914008
LILRA3	0.0293645711091617
C4BPA	0.029355188205297
RRAS2	0.0293525986377808
OAS1	0.0293500144659717
IL21	0.0293486268508874
ADAMTS13	0.0293422681686456
NCAM1	0.0293231637743666
SMAGP	0.029322470583274
KCTD7	0.0293185327545927
IFIT2	0.0293141117136344
ASF1B	0.029299163499645
PDZRN3	0.0292941607378879
TPPP3	0.0292936838947805
LAMC1	0.0292929845582901
ARHGEF16	0.0292918532920197
KCNJ15	0.0292824647484663
NECAP2	0.0292756318479024
KEAP1	0.0292752066833118
ANXA5	0.0292744516403004
THADA	0.0292566581314522
TLR7	0.0292359368597236
MYO5B	0.0292331705816915
CX3CR1	0.0292323363829929
CACNA2D3	0.0292308243436937
SLC38A3	0.0292239432562635
CRNN	0.0292231743106889
TEF	0.0292171731178499
MSRB2	0.0292104322336228
NR0B1	0.0292050839239467
IFITM1	0.0292002360093291
CLU	0.0292000506497982
GNG4	0.0291983417773316
CRYAB	0.029192338385796
HPSE	0.0291806754648241
PMS2P4	0.0291662790957523
LOC730101	0.0291538094595924
COLEC12	0.0291454086593215
KCNJ10	0.0291450051456766
FSCN3	0.0291440290380554
TCIRG1	0.0291398582978143
ILK	0.0291351051857355
FOLR2	0.0291350525714903
WDR5B	0.029133563542868
CYP17A1	0.0291289435789082
MYBPC1	0.0291267969691646
MOBP	0.0291160723656034
PDGFD	0.0291152635096774
GIMAP6	0.0291101659027528
ZDHHC14	0.029110125239901
ADAMTS1	0.029104534968665
C2CD3	0.0291029728710361
KANK2	0.0291029354753317
MYO5C	0.0291021904361859
CRYM	0.0291010644219769
APOBEC3G	0.0290833317544179
IGFBP7	0.0290782683575734
SHMT2	0.0290773961171341
BSCL2	0.0290746955695186
ZNF536	0.0290695478045111
NTS	0.0290620160393754
TIMM8A	0.0290605703393276
NDRG2	0.0290589367587444
SLC3A2	0.0290498253863875
PPM1A	0.0290152345918074
TNFRSF1A	0.0290071017629543
TCTN3	0.0290027321011823
LSM2	0.0289894266224582
ZC4H2	0.0289746597988428
HPSE2	0.0289685326603996
CTF1	0.0289679211274313
VPS33B	0.0289660321680048
KAL1	0.028964078082218
NEK9	0.0289614452210225
SLAMF7	0.0289548995185304
EZR	0.0289543934818328
RXRA	0.0289510377678166
DUSP26	0.0289503569890423
SCO2	0.0289475307500054
HCP5	0.02894178567815
PKNOX2	0.0289407096497937
LPAR1	0.0289373166054059
NLGN3	0.0289340504475816
ANG	0.0289306930906115
PLA2G7	0.0289299933817528
VRK3	0.0289285568264597
SIRT2	0.0289281480405684
CYP4F2	0.0289208176403817
SDCBP	0.028917606807903
OGN	0.0289166933063689
ARHGEF5	0.0288950249590977
PPARA	0.0288924984027274
FGF22	0.0288883672950453
LMOD1	0.0288877798528512
CABYR	0.0288770481311221
ZSWIM1	0.0288714705593224
ATAT1	0.0288628186409953
HSPA12A	0.0288614033470463
C1QTNF3	0.0288558230097151
ADAM15	0.0288530029440623
LRRK1	0.0288527893601688
DPYS	0.0288521064610836
NAP1L3	0.0288511573803611
CSF2RA	0.0288454440926115
ATG7	0.0288440191900609
BANP	0.0288385684289374
C20orf27	0.028832985961265
FNDC8	0.0288317650330779
SEC61A1	0.0288311336644495
HCAR3	0.0288308095112249
CHST1	0.0288253002801985
CLCN7	0.0288201056413529
CCR6	0.0288178120761276
SLC5A6	0.0288064835746508
NEU3	0.0288061193979612
RBP1	0.0288053016400839
HPS4	0.0287992595750746
SAMD4A	0.0287991697625065
SCAMP4	0.0287785100484825
GPC3	0.0287773273113145
CLEC5A	0.0287773088637793
UROS	0.0287745950684618
ECM1	0.0287740311759733
HAAO	0.0287736319228301
FGF1	0.0287710095105539
RGN	0.0287595507082224
PGC	0.0287593295819489
PLD2	0.0287331425915634
POMT2	0.0287294622252245
IL1RL1	0.0287277375058345
TFCP2L1	0.0287271091319093
TAS2R1	0.0287247203431673
ANXA2P1	0.0287234214974802
F3	0.028720208926537
LILRA6	0.0287181422057808
SLC18A3	0.0287168604845012
ZFR2	0.0287137534473141
ACBD3	0.0287123776114919
MAPK10	0.028708023844707
MFSD5	0.0286980509816741
LIMA1	0.0286957899613129
XK	0.0286939721504627
ZNF419	0.0286854580374593
TBC1D30	0.0286830902783401
PTBP1	0.0286791710003106
GZMK	0.0286780783704976
SPAG1	0.0286759089599945
GIPC2	0.0286696989297485
KIAA0753	0.0286686397426369
MAD2L1	0.0286681231784371
ANGPTL4	0.0286657269490362
PACRG	0.0286462576243044
EMR1	0.0286442786240491
LIPC	0.0286406695171147
LILRB2	0.0286398053614933
C8B	0.0286378492419711
SLC25A11	0.0286332835188962
ODC1	0.028627156944322
RALGPS1	0.0286263707545166
RNF19B	0.0286255831053313
CDK1	0.0286249820022308
LOC645166	0.0286193852905734
IFIT3	0.0286190783596143
F13A1	0.0286188090568994
ZNF135	0.0286154881525096
DACT1	0.0286036398544047
GSK3A	0.028602007277504
F2RL2	0.0286003948839568
NDRG1	0.028595974518406
COL19A1	0.0285958685495847
PPFIBP1	0.0285858968992515
COL16A1	0.02858472528615
FOXF1	0.0285781013781383
FAF1	0.0285722467378752
FZD6	0.0285680693827129
GABARAPL1	0.0285664518951897
CEACAM8	0.0285625548967192
HEXB	0.0285613120522104
KLF10	0.0285482791267979
HDAC9	0.0285451731538755
CXorf21	0.0285418842945221
POTEKP	0.0285397596162463
ZNF571	0.0285334376478708
WFDC8	0.0285292909746299
CSF2RB	0.0285286008306945
NDUFAF3	0.0285266909942764
MS4A6A	0.0285233105949316
ZNF529	0.0285198954879857
OR10C1	0.0285128994544643
ASRGL1	0.0285117498044513
EFHD1	0.028505727587703
MGC40069	0.0284919521241496
NPC2	0.0284905730586893
ZNF701	0.0284859750862486
CDK10	0.028473968658034
TMEM151B	0.0284720489598192
ASAH1	0.0284677231201493
GLDC	0.0284647854792183
PTGER3	0.0284642748311948
ATXN2L	0.0284589479019886
ANKRD18B	0.0284568985457305
TSHZ2	0.0284494112759164
C9orf53	0.0284447639029524
COL17A1	0.028442827697533
IL32	0.0284380045357148
METTL7A	0.0284312191678112
ETAA1	0.0284283410944679
VPS37C	0.0284268002748664
YARS2	0.0284247453284452
SMURF1	0.0284202292718073
CYP24A1	0.0284146507398644
IL2RA	0.0284130075125138
THBS2	0.0284097660185966
RNASE4	0.0284076960863671
OPLAH	0.028406968569525
ABL1	0.0284015293268247
DAPK2	0.0283969255892957
KIF4A	0.028395704853116
IL16	0.028390710755411
SEMA4A	0.0283897299568852
IPO13	0.0283818476729088
AGA	0.0283758460217212
PCDHGC3	0.0283741018990268
LCP2	0.0283678426980951
MT1F	0.0283666325803304
KIAA0355	0.0283550162718324
TMEM176B	0.028354358036284
GFOD1	0.0283524629478271
ZNF226	0.0283488572813938
SOSTDC1	0.0283435909520876
PDLIM3	0.0283399940040536
ID3	0.0283315215814312
INPP1	0.028319993337722
TAAR2	0.0283177052835865
MCTP1	0.0283157818399585
HMOX1	0.0283151487313976
CTNND2	0.0283094545451263
CCNG1	0.0283080848589773
GRIN2B	0.0283021111781972
MBP	0.0282977719410589
GALNT14	0.0282970243650101
EGF	0.0282953699411508
SEC24D	0.0282949928789312
SLC4A1	0.0282907278615426
STYXL1	0.0282898978120469
ANXA2	0.0282837288776307
MANEA	0.0282819586625235
SERPINB10	0.0282788170401171
SASH3	0.0282769352500436
RBM6	0.0282654273899446
CDKN3	0.0282639618872328
LPAR6	0.0282576107231106
FMO5	0.0282431667682556
ZFYVE16	0.0282390830887698
ZNF214	0.0282280772280492
IRAK3	0.0282242497769403
ZCCHC24	0.028220466110671
IRF8	0.0282166194115922
FAM111A	0.0282124483462107
SLC22A6	0.0282075708802209
NT5DC2	0.0282066717370813
PDK4	0.0282009062867601
ADA	0.0281986110644164
CD2	0.0281897447307485
UBQLN4	0.0281896936984919
TSPO2	0.0281819844724649
ZNF256	0.0281785134958144
ATP10B	0.0281713120687913
TMEM109	0.0281705713872346
RPS27	0.0281693484975507
PTTG1IP	0.0281669738815244
HTR1A	0.0281527322570747
MARS	0.0281523169641872
UBXN7	0.0281502504539138
IMPACT	0.0281486373165538
ENTPD5	0.0281460480774937
HLA-G	0.0281444029525546
PRDM8	0.0281427496452093
GNAO1	0.0281398326839441
EPS8L3	0.0281383316343025
CD28	0.0281315809650894
THAP10	0.0281313885195598
HPS5	0.0281202896885586
DCXR	0.0281188354080403
DYRK3	0.0281154884112806
MAP3K9	0.02811372793323
FFAR2	0.0281134008151337
TCL1B	0.0281132298669463
PRKCQ	0.0281109710098652
PDE3B	0.0281076440337806
VWF	0.0280978121849077
NRG2	0.0280962222875249
F7	0.0280872821104759
HTR1F	0.0280745996419995
ABCA3	0.0280707597397402
ENAH	0.0280681707901753
NECAB2	0.0280587869904345
ID2B	0.0280571172571312
NOL4	0.028046118486597
RIMS2	0.0280459575271291
NTN1	0.0280414820069119
CRISP2	0.0280378548481463
CD3EAP	0.0280210238205342
TMEM35	0.0280168034124151
C7orf43	0.0280118505437765
C5AR1	0.0280106549001579
ST3GAL5	0.0280079749251245
POMGNT1	0.0280077801350908
DOK3	0.0280055414215381
ARID1A	0.0280048514243129
SIPA1	0.0280030269563378
GPSM2	0.028002660061206
TOM1L2	0.0279985617836113
CNN2	0.0279934495318636
YIF1A	0.027991699101827
TBXAS1	0.0279853426332538
TAF4B	0.0279845197161097
DUSP1	0.0279749964316832
CRAT	0.0279741596306576
EMR2	0.0279733033735323
UNC5C	0.0279690639034748
EDC3	0.0279644236176779
PHACTR1	0.0279609404110694
DENND1C	0.0279608708690604
GPR45	0.0279477776831003
PRKCH	0.0279422991823188
FHL2	0.0279412509405686
TNS3	0.0279411670652653
CSPG5	0.027938748718521
ST6GALNAC2	0.0279375290148548
CYR61	0.0279284859843744
GPR50	0.0279263221670889
MTA2	0.0279255297848605
HLA-F	0.0279191749477922
FABP3	0.0279067436185582
C10orf10	0.0279026306035179
MNX1	0.0279014625812299
SGCD	0.0278988078721783
GRPR	0.0278927245803694
CBR1	0.0278917210081211
PRB1	0.0278877129045427
OR7C2	0.0278848887419759
CDC37	0.0278846499686364
CARD8	0.0278830991004964
SAG	0.0278824488571193
ZNF232	0.0278821858870868
GCK	0.0278819637201769
WNT2	0.0278809089243972
CLEC7A	0.0278807073053792
IFT122	0.0278796525885429
RIPK2	0.0278759225578616
TAP1	0.0278743765532631
DPAGT1	0.027865046717178
NCF1	0.027859866568181
SIRPG	0.0278563125585636
MYBL2	0.0278543482966504
SCPEP1	0.0278511554439247
NANS	0.0278497075618199
CCL11	0.0278468774084356
ECT2	0.0278460070013992
RSPH6A	0.027845432118863
TLX3	0.0278437779706135
TCN2	0.0278433815335136
MTHFR	0.0278427324186621
TPPP	0.0278422896969933
KDM6B	0.0278370477758944
OR10H1	0.0278352986097807
ALX4	0.0278349873937478
SEMA7A	0.0278320312312905
KCTD13	0.0278310083967985
OR7E24	0.0278278964859
CA14	0.0278200258684969
SSR2	0.0278188855583737
GORASP2	0.027816964519235
DYNLT3	0.027814857566747
KIF24	0.0278119919433359
C1QB	0.0278055166455481
MICALL1	0.0277943751856272
COL4A6	0.0277922075829285
TNFAIP8	0.0277890386776203
CD9	0.0277877979930357
DNAJC13	0.0277822247518115
MLLT1	0.0277821172292993
ECM2	0.0277805806160864
DNAI1	0.0277763442251991
KCTD5	0.0277707243445254
TTTY1	0.02776953745121
CDC42EP2	0.0277693073150804
HJURP	0.0277671571306404
MTMR10	0.0277606793075175
NES	0.0277581145531988
GGT1	0.0277576179136826
C8orf4	0.0277485459904588
G6PC3	0.0277466240999306
KCNQ1OT1	0.0277460418076897
DUSP22	0.0277243836481645
KCNAB3	0.0277226120016316
ACPP	0.0277065797418067
SEMA5A	0.0277014318494097
ATP6V0A1	0.0277007499052669
FCGR1A	0.0277001277329362
TCERG1	0.0276974208129481
CD151	0.0276967844675775
VCAN	0.0276889425033906
SRRD	0.0276860605359071
ABCA1	0.0276851199627616
GTPBP10	0.0276834798253623
MAGEA6	0.0276821022721094
SCAP	0.0276801272892972
PROX1	0.0276798168048869
EYA3	0.0276797218333812
RBM4B	0.0276725979998399
GFM1	0.027663771883421
IL20RA	0.0276623137596111
GRAMD1C	0.0276574886817832
FKBP10	0.0276527385841123
SLC35E3	0.0276466581923891
RGS9	0.0276446194475529
DOCK5	0.0276404186275584
ZNF271	0.0276391707032456
PPL	0.0276385568276222
SAV1	0.027637340085316
MAPK7	0.0276343749611501
HILPDA	0.0276290317840922
PON3	0.0276264530201295
SLC12A7	0.0276243221992597
ABCC9	0.0276220049426134
SLC6A8	0.0276216339305136
CALML4	0.0276180654263213
CGB	0.027612429837605
SPARCL1	0.0276109892497423
BEX1	0.0276105463274268
TNFRSF11A	0.0275978515106702
TIAM2	0.0275974886721869
GMCL1	0.0275968338499837
GAS8	0.0275882113181285
MYO1D	0.0275761641795606
AMPH	0.0275760388456919
DRD5	0.0275718153185057
PSMB8	0.0275657790510436
RLN2	0.0275643605286293
NGF	0.0275568031842331
C22orf31	0.02755116820614
HOXC8	0.0275473677544624
FLVCR2	0.0275464759408222
ITGB3BP	0.0275454100134058
PLAUR	0.0275443172511079
PI4KB	0.0275387474410292
EMCN	0.0275321094816444
F11R	0.0275234994374117
PEX26	0.0275207676883129
HSPBAP1	0.0275130485764096
METTL21B	0.0275042949541061
GNG5	0.0274990318760565
LY6G5C	0.0274965647004039
DUSP6	0.0274959629430639
KCND2	0.0274952513713674
TMEM120B	0.0274941740400243
TMEM176A	0.0274928843643681
GJB5	0.0274912000036545
NSUN6	0.0274904750388712
BFSP2	0.027487817480717
YIPF1	0.0274747687444722
DAD1	0.0274735777794435
SIGLEC7	0.0274726060904593
C3AR1	0.0274683453800247
UAP1	0.0274627830006494
WWC1	0.0274607919408313
CRNKL1	0.0274605560265567
TUBB2B	0.0274595833806503
JUP	0.0274584641679416
ITGAL	0.0274574567078348
FAM49A	0.0274569676172406
SLC6A1	0.027455467956892
ASCL1	0.027454117361847
CSGALNACT1	0.0274538988636339
C19orf53	0.0274538070093082
NUCB2	0.0274458683964858
SOCS7	0.0274441928783337
SLC39A14	0.0274400697578385
MS4A4A	0.0274359887886073
CCDC87	0.0274357686497102
SLC2A10	0.0274323013729089
ABTB2	0.0274310242327133
CCL2	0.0274308728687803
NFATC4	0.0274210073946811
SERPINA1	0.0274192021760497
EVC	0.0274187327688807
AZI2	0.0274111066944375
UPK2	0.0274110606966709
URGCP	0.0274107634352959
C3orf62	0.0274094825860146
METTL18	0.0274087805775744
WDR19	0.0274076956255585
VAMP5	0.0274050235719542
MMP7	0.0274041206218468
DTNB	0.0274032437545464
COL21A1	0.0274031861872761
ACADS	0.0274003413115641
WARS	0.0273991801161096
WNT10B	0.0273926084787891
BPNT1	0.027387041233147
THBD	0.027386522666662
PLLP	0.0273854638272132
GPR171	0.027385190249378
ASB6	0.0273846723213052
SLC26A4	0.0273839908605169
REEP1	0.0273838846192233
GUCY1B3	0.0273774628867775
HUS1	0.0273736054025089
CYP2R1	0.0273733590126741
AQP9	0.0273661597126758
WNT7B	0.0273619780835514
MRC1	0.0273609787467086
MYOT	0.0273599143277025
POGK	0.027357052454256
NTNG1	0.0273549289452754
CCPG1	0.0273532462252749
CDK4	0.027352096207654
REN	0.027347629350589
FCER2	0.0273395794270806
SLC27A2	0.0273335043700716
MSH2	0.0273319698242159
EPX	0.0273311336224147
UNC119B	0.0273285669128112
MCM10	0.027326409533369
HSD17B1	0.0273242406927428
SLC3A1	0.0273223980139761
CKAP4	0.0273185610747492
PRLH	0.0273165915897607
FSHR	0.0273163739685536
MICB	0.027315553805377
N4BP3	0.0273154476494429
ATP1B2	0.0273119839646267
GIMAP4	0.0273116682451763
SLC10A3	0.0273112416464581
OTUB2	0.0273075538624799
MADCAM1	0.0273070924655595
WARS2	0.0273038091154348
PPIEL	0.0273030062207412
RABEP2	0.0272991037002915
TAF11	0.027298580729411
CRB1	0.0272974448501094
C4BPB	0.0272954343275481
PVRL2	0.0272935521868557
SMCP	0.0272933304469296
CHRM3	0.0272918822602325
CNGB3	0.0272907383513519
MORC2	0.027282731336745
SLC22A5	0.0272818388075482
DKK2	0.0272812788627148
ROGDI	0.027280752959147
ZNF136	0.0272792041230439
GPX7	0.0272765281544832
OAZ2	0.0272744189643678
NLRP3	0.0272728054235038
AKAP3	0.0272712167854718
GPM6B	0.0272707226671821
COPZ2	0.0272625392409949
STX11	0.0272606127054425
FCGRT	0.0272575580491414
KIF2C	0.0272457467627987
PRKG1	0.0272384671993015
CSH1	0.027236836790804
EPHB1	0.0272355739650252
SHBG	0.0272292566155243
C2	0.0272220623612068
POLB	0.0272182647281557
IKBKE	0.0272176851917786
SYNC	0.0272165515473031
COPS7B	0.0272089398034083
PLOD1	0.0272063809337118
SLC24A2	0.027201827227756
MYLK	0.0272010972320309
APH1B	0.0271969040098902
NAGA	0.0271808078319105
CDHR2	0.0271805158275635
OS9	0.0271782707779796
MDM4	0.027176309058077
SHCBP1L	0.0271708998328002
MAT2A	0.0271641457482656
AK5	0.0271585014354208
PAK7	0.0271493385753911
ADAM9	0.0271488984139208
PPP1R9A	0.0271413518209199
ADPRH	0.0271391353999441
ARPC1B	0.0271368279494315
MS4A3	0.0271339336108026
LRP6	0.0271291295577445
MUC5AC	0.0271248071454494
SERPINB1	0.0271246594036744
CCRL2	0.0271150642744859
ATOX1	0.0271117809872928
RPL3	0.0271095538685063
RPL12	0.0271064295250089
NPLOC4	0.0271057603878474
COL8A2	0.0271030656742908
L1TD1	0.0270984742564053
FAM206A	0.0270973850099201
REG1P	0.0270959950789151
CYP27A1	0.0270933261239703
SH3GL3	0.0270928522918323
TMEM127	0.0270908486140714
CHIC2	0.0270882229754709
VAV2	0.027087095341127
ASXL3	0.0270870527753449
LRRC23	0.0270811799233516
CDK2AP1	0.0270757425037486
SLC47A1	0.027064156554275
QPRT	0.0270581230121891
TUBA1C	0.0270535595011753
FMO2	0.0270499375195196
MOXD1	0.0270463149478322
ALDH18A1	0.0270434027111505
CKS1B	0.0270432561928037
RNFT1	0.0270387240727739
VANGL1	0.0270377161254998
IL2RB	0.027033050566142
CCDC68	0.0270297685450442
OR2J2	0.0270271895454563
FIGF	0.0270248350400351
VASH2	0.0270246642271935
CLN5	0.0270232545966805
UBB	0.0270199018202856
KIF5A	0.0270193422344069
GIT1	0.0270184466017793
NHLH2	0.0270170487531121
EFNB2	0.0270155542211933
GAL3ST1	0.0270146486583269
ADARB2	0.0270103628443653
EFNA4	0.0270103104897066
OXR1	0.0270081057099081
COL14A1	0.0270058842804662
TRAF5	0.0269962638487039
CDKL2	0.0269937563249786
EMP3	0.0269936987799306
HIF1A	0.0269886588777921
B4GALT1	0.0269853672452183
GSTK1	0.0269812509543536
MTG1	0.0269701664606594
BST1	0.0269684036570345
HIST1H4F	0.0269641704685806
LSM1	0.0269614434141456
TMCC2	0.026959045313219
HIVEP3	0.026958413199911
TGFB1I1	0.0269578633924384
HSD17B14	0.0269559648294823
MTHFD2L	0.026954363746051
IREB2	0.0269531486022092
SLC35E2	0.0269508884637703
RBM47	0.0269481692076
DFFA	0.0269479696038102
NOS2	0.026947808548007
NDST1	0.0269474171163853
PRRC1	0.0269372456840816
VNN3	0.0269356897804585
TYROBP	0.0269336717679415
CREG1	0.0269292318530891
GBP1	0.0269285919847161
TTC12	0.0269193307057136
RELN	0.0269125341469671
ANKFY1	0.0269125059719893
JRKL	0.0269115080130174
DEFB126	0.0269078568045794
DAPK1	0.0269077811537443
IL1RAPL2	0.0269055621284756
SLC7A2	0.0269053085699162
GRIK2	0.0269045386847123
RHOBTB1	0.0269045256681709
TSPAN2	0.0269037941779179
CLDN5	0.0269020612041653
NAA40	0.0268950968112112
CCDC30	0.026892312612418
G0S2	0.0268907494502493
ZNF345	0.0268881702926165
S100A1	0.026887737638418
NEUROD1	0.0268873052145495
DSC1	0.0268853386449729
SMO	0.0268831578315549
MED13L	0.0268827040668709
B4GALT6	0.0268743581237829
GCA	0.0268731335285958
TFEC	0.0268680423821509
ME1	0.0268648085973285
DENND2D	0.0268646710484992
SYP	0.0268617925225022
RANBP17	0.0268603226663952
TRPM6	0.0268516703029778
SESN1	0.0268463280638716
EHD3	0.0268455541598941
ZNF696	0.0268449333418181
LIPT1	0.0268428148758391
IFT20	0.0268422070233381
DERA	0.0268377037102012
RNASE6	0.0268340152868497
GPR143	0.0268332871792619
GRM7	0.0268327240594319
ZNF862	0.0268287405217445
GSTA4	0.0268216627300215
HPGD	0.0268204795665954
UEVLD	0.0268140337007908
C17orf75	0.0268103756689415
BRD9	0.0267990773176756
ANKRD40	0.026791566185174
KCTD20	0.0267873095123309
FPR1	0.0267838442999309
EFEMP2	0.0267835310288961
CCNJ	0.0267835072281455
EPB41L4B	0.0267829758426125
SYNPO	0.0267820961888562
COTL1	0.0267807932697666
PFDN2	0.0267804492170705
MGST2	0.0267798413331765
CFH	0.0267764520250336
ATG3	0.0267759895351922
SNX11	0.0267745110672258
PDE1A	0.0267736551056706
TRAF4	0.0267700665221541
KLHL4	0.0267694078889034
1-Mar	0.0267660298152097
EIF2AK3	0.0267614157234012
PAQR6	0.0267571320455165
MPPED2	0.0267561736960451
OR7E156P	0.026754042684621
FXYD6	0.0267490496553038
GATM	0.0267471854785182
KLHL23	0.0267400319169953
HNMT	0.0267366643192294
KYNU	0.0267356563295359
PKP4	0.0267310922263949
SEMA3A	0.0267308256009008
FGF9	0.0267242709271747
GLTP	0.0267242388968229
BDNF	0.0267242196199265
HKDC1	0.0267233875933452
TGFBR3	0.0267222514020564
PHB2	0.0267128753377115
TIE1	0.0267114017277141
NT5DC3	0.0267065599229534
RASSF2	0.0267040312769835
ATP6V0E1	0.0267031301960077
CTNNA3	0.026692970049728
HARS	0.0266921558603655
LAPTM4B	0.0266919283607172
PLA2G12A	0.0266912539230364
ACTN4	0.0266880238304022
FOLH1	0.0266876202751529
MAFB	0.0266838301766402
GPR32	0.0266818937292197
SIRT1	0.0266720865071974
TMEM53	0.02667034784531
MEIS2	0.026670255498981
BCAS1	0.026667658462335
SLC16A4	0.0266628933890106
DIRAS3	0.0266623069948235
OR1D5	0.0266617321592666
LBP	0.0266593425202235
MTNR1B	0.0266562945320794
SMPDL3A	0.0266547337615678
PTPN7	0.0266544550144845
PDSS1	0.0266537161142579
VPS33A	0.026652944473916
PDGFRA	0.0266395488812132
ADAMTS20	0.0266328350557738
CFB	0.0266304654589824
C1orf61	0.0266290885256728
NACAP1	0.026626795733132
ARHGAP8	0.0266216066477048
INPP5A	0.0266195694657085
FBXL2	0.026614197723522
PLCB4	0.0266126657250361
GNAT2	0.0266125053746867
DAZL	0.0266120599175023
CHRDL1	0.0266101359442377
LIN7A	0.0266097565069536
TMED1	0.0266091418119761
ZNF141	0.0266090926521526
CNTNAP2	0.0266078794206073
SERTAD3	0.0266078485054495
CLTCL1	0.0266041474704663
RBM12B	0.026603752348196
PKP2	0.0266020744223729
DUSP7	0.0265976684080398
ADCY2	0.0265951240362603
VAV3	0.0265942184089259
PDZD7	0.0265922743755288
AFM	0.0265893469469427
RBFA	0.0265885296996735
IQCC	0.0265872875074154
LIM2	0.0265841420433529
ZNF415	0.0265832894175883
TMEM156	0.0265796788065177
USP5	0.0265779727571044
FAM114A1	0.0265775544959582
ADAM20	0.0265754650635001
C7orf26	0.0265751842020689
ZMIZ2	0.0265726227650195
ADRA2C	0.0265721709711415
MUC6	0.0265681859219283
DNA2	0.0265667653490913
SCN8A	0.0265633484581415
CASP10	0.0265626603032527
ADRM1	0.0265601833512263
PFKFB4	0.0265505329673297
ABHD14A	0.0265502762214119
GAS2	0.0265490987614551
GNB1L	0.0265490482357839
HSPA1A	0.0265456545502649
TGM2	0.0265444372994236
SCAMP2	0.0265426566889428
WASF3	0.0265406672688074
RCAN1	0.0265392914838721
SCUBE2	0.026537602285603
TUBA8	0.0265262052269156
TPD52L1	0.0265243936749326
WIF1	0.0265182810324518
ARHGAP5	0.0265168335224048
QKI	0.0265121133438653
JAM3	0.0265095018746386
PDLIM5	0.0265084364335214
SMPD1	0.0265045993652026
SEMA3D	0.0265043913846735
TGFBI	0.0265021432376888
PSMB2	0.026498501621503
SQSTM1	0.0264974976412403
CCRN4L	0.0264972944336549
TMEM110	0.026494999689459
CKB	0.0264905482037207
PTAFR	0.0264900200839861
HUNK	0.0264880570565041
HIST1H1B	0.0264803868434106
HOXB7	0.0264797243735576
TTYH2	0.0264752954868616
GCNT1	0.0264746239853227
PDIA4	0.0264717145798045
NDE1	0.0264713055184168
VIPR2	0.0264687088039789
CLC	0.0264652562646233
STARD8	0.0264618486323296
ZNF652	0.026461412723327
TNFAIP2	0.0264594759580607
JPH3	0.0264531241957345
DHX29	0.0264475731362042
KIAA1024	0.0264470172819637
FAM115A	0.0264449661624595
FUZ	0.0264446083647153
FAM46A	0.0264413208295853
PADI2	0.0264366521086908
SHCBP1	0.0264357266518538
FXYD7	0.0264341360592401
MAP7D3	0.026434130875729
GJD2	0.0264337282956578
PAFAH1B2	0.0264266767061192
OGFRL1	0.0264257955969569
IL7R	0.0264243101628756
PHLDB1	0.0264211957987023
ZBTB24	0.026420015118848
NRIP2	0.0264195366379205
MYOC	0.0264187152876592
ARAP3	0.0264161923481097
MGAM	0.0264138639036891
B4GALNT1	0.0264134991593422
GLRB	0.0264125437209932
ZNF426	0.0264112716453738
WWP2	0.0264100961700811
IFNA16	0.0264087925533023
GREM1	0.0263951696693652
ACSM3	0.0263935803309145
TG	0.0263830511104532
KCNC2	0.0263821396827196
ITIH3	0.0263774069810023
CTNNA2	0.0263727873458964
SFTPB	0.0263702543915756
GLP2R	0.0263637628126376
SLC22A2	0.0263634757004331
FSTL4	0.0263607923123314
EPB41L4A	0.0263574263432892
GBA	0.0263473425185841
ACO2	0.0263456237267412
QPCT	0.0263456191013554
CDC42EP1	0.0263440940369184
FUT7	0.0263417274295425
CYBRD1	0.0263405134873808
RAPH1	0.0263400321494814
USP21	0.0263396974097212
SCG2	0.026339213813167
DEGS1	0.0263388554511048
HNRNPF	0.0263375463500088
UBE3B	0.0263320769924769
MARCO	0.0263304591303381
ZNF480	0.026327410033692
ZNF408	0.02632705694888
ADORA2A	0.0263243203474482
RNASE2	0.0263239186120063
THRB	0.0263162012703741
PIK3CB	0.0263148176060662
PRRG1	0.026311334072054
TXNL4A	0.0263109127212285
DDX27	0.0263089155465049
HBD	0.0263081155055719
OR11A1	0.0263076424669201
TJP2	0.0263015011021333
NEO1	0.0262983485538907
KANSL3	0.0262971159041939
PPP1CA	0.0262933327022486
THRAP3	0.0262879598531184
S1PR5	0.0262868494648897
GKN1	0.0262846270856544
BTF3P11	0.0262838959201301
PMS2P1	0.0262803312462461
TIMM50	0.0262800149930239
TAP2	0.0262759877887219
INHBC	0.0262758665380666
IER5	0.02627397477549
CTSG	0.0262693790145128
CORO2A	0.0262632449931957
KRT83	0.0262626950795608
KLHL22	0.0262619036709153
TRPC3	0.0262602417559329
ZNF395	0.0262594676420038
C1orf106	0.0262593787233777
SLC16A8	0.0262586877204536
TUBA1A	0.0262579180489345
PTGDR	0.0262547090950494
GCDH	0.0262532845338957
RAB27A	0.0262529411291591
MMP24	0.0262484133452965
TRIM36	0.0262472089436776
ODF1	0.0262416360435204
POLR2G	0.0262415175618689
FGF2	0.0262328344571094
PPARG	0.0262291355986473
TNFAIP6	0.0262220881062806
MKS1	0.0262195533871213
RNF5	0.0262094589810574
CER1	0.0262085624079218
TUB	0.026207571224795
CDH9	0.0262053673657795
MOCOS	0.0261955849760732
FANCI	0.0261944198763523
WDR41	0.0261933453997878
PIAS4	0.026192561681051
PREX2	0.026190513188534
TMPRSS4	0.0261894468913807
GALNT6	0.0261843328083635
ANGPT1	0.0261839403219223
LOC440792	0.0261814513497644
MKRN3	0.0261811441188303
CD80	0.0261802427614269
PLAT	0.0261793029313198
SMEK1	0.0261784635848642
PCOLCE2	0.0261782841129825
GUCA2A	0.0261752965975797
ZNF222	0.0261736247756844
ERICH1	0.0261734064705027
BTNL8	0.0261732842918207
FBL	0.0261689158253657
USP13	0.0261683175413521
CKMT1A	0.0261681727764471
SYBU	0.0261679645461198
VASP	0.0261574421469214
PYCR1	0.0261516084924545
RB1	0.0261463277950126
PI15	0.0261457975307512
FYN	0.0261450058750942
ARSB	0.0261429482093349
FZD5	0.0261408780413772
PCDHB17	0.0261408538225744
CDKN2C	0.0261398859268131
PLEK2	0.0261366947110465
GFAP	0.0261365831822265
STEAP1	0.0261334966806925
LYPLA1	0.0261254217812403
SLC43A1	0.0261206860947422
CHRNB2	0.0261193247505957
USH2A	0.0261190806573963
ALK	0.0261189016230734
SPP1	0.0261178456564375
PPP1R10	0.0261136732502107
KAZN	0.026111659796707
PDZD2	0.0261095957631596
DDX52	0.0261060925202904
CD3G	0.0261045600431628
KCNN1	0.0260993393544904
PPP1R14B	0.026099313222289
OR2F1	0.0260991251287086
PGM5	0.0260991147274652
RNF114	0.0260971176284115
MGAT4A	0.026093649555477
INPP5J	0.0260886820911403
ACTC1	0.026085442620196
PROM1	0.0260840169767635
ZNF8	0.0260835545680263
NPY5R	0.0260697550704426
COL4A3BP	0.0260689159836415
ACVRL1	0.0260625380664496
MICA	0.0260603843955847
MEP1A	0.0260550196335088
ELMO1	0.0260505405578999
CXCR6	0.0260488715769052
NPTX1	0.0260480457457034
SLFN12	0.0260434158264596
SH3BP4	0.0260401102407553
GABRG2	0.0260391716993022
HIST1H2BK	0.0260385033872087
TTF2	0.0260376080528365
TRIM38	0.0260351276538876
VNN1	0.0260278418295427
CLCN2	0.0260277391918044
SLCO1C1	0.0260257765837865
LAMC3	0.0260257412205874
LCP1	0.0260252659420755
STEAP3	0.0260252639385422
N6AMT1	0.0260223481660541
KCNA5	0.0260213049255762
LZTR1	0.0260210824082268
TMEM206	0.0260195005373391
TECTA	0.0260173453949541
LYZ	0.0260158689624828
UBXN2B	0.0260129865979848
NAIP	0.0260128577779574
SAT1	0.0260097115917713
JAK1	0.0260078731419902
PDGFRL	0.0260069572962901
MARCKS	0.0260067976996987
NAV2	0.0260055638604544
CLEC2D	0.0260051830153099
BRCA1	0.0260018394919116
ORAI2	0.0259965952798512
ATP10D	0.0259958035567601
BUB1B	0.0259927660757124
ICK	0.0259880897302986
FBN1	0.0259784763309586
TRAPPC10	0.0259760069251043
LRRFIP2	0.025972405168586
IQCK	0.0259720923894041
CDC42SE1	0.0259708227637083
SPRR2B	0.0259670814109728
HESX1	0.0259651674788491
APLNR	0.0259642275530276
ABCA12	0.0259614521766646
ZNF587	0.0259537355770381
OLFM1	0.0259505437081909
FES	0.0259505096676377
CACNA1D	0.0259503805679668
TRPV6	0.0259481419137047
ALKBH4	0.0259466234645424
KIAA0195	0.0259433352221964
AAK1	0.0259379774785256
EP300	0.0259350190749699
MCF2	0.0259341486987883
SORBS1	0.0259326316153727
IGF2BP2	0.0259286998086923
CLPS	0.0259262000659539
ZNF264	0.0259216611748639
BRD8	0.0259210630745795
B3GALT1	0.0259188737333023
RCN3	0.025916131919953
RHEB	0.0259120251228796
ZNF670	0.0259082589106675
PBX1	0.0259073960598392
SMPD2	0.0258970417422328
TCP10L	0.0258910564210014
TPM3	0.0258903143468024
CAMK1G	0.0258868357285403
GRIK5	0.025883500219303
GOLGA6A	0.0258809713555245
ARHGAP10	0.0258782603557178
SLC6A5	0.0258737417414575
NRAP	0.0258714673679415
ALPPL2	0.0258631126861103
MEGF9	0.0258614087243587
CORO1B	0.0258585874574474
IRAK1	0.0258585556616413
MYO15A	0.0258582746176857
RUFY2	0.0258573986166551
IRF7	0.0258539619411234
YOD1	0.0258533286379462
LAPTM5	0.0258509153547389
COG5	0.0258504906747256
NOX4	0.0258494869057745
TCP10	0.0258475159753396
ZNF76	0.0258474035058388
WWC3	0.0258455940515539
WISP2	0.0258453382870439
MMRN1	0.0258440301206177
PDK1	0.0258369831777769
HLA-J	0.025836715930656
LY6G6D	0.0258326096265899
RPAP1	0.0258319279411135
GNRH1	0.0258319245568025
PPAP2C	0.0258283677514133
MCTS1	0.025827951870593
SFPQ	0.0258243741425142
TBCD	0.0258224746702277
RASA3	0.0258206755763209
IFFO1	0.0258187415045028
CENPO	0.0258183606555688
SRGAP3	0.0258172483627389
PPP2CB	0.0258161022567085
RORA	0.0258129217445551
TIGD6	0.0258080470780191
CEBPA	0.02580621311578
RRAGC	0.0258049102053399
ICMT	0.0257953703037146
SDC4	0.025791557988141
PTK2	0.0257908365332997
PARP12	0.0257881557424516
MORN1	0.0257876880679842
HSPA8	0.0257867677373755
KLRF1	0.0257847848245645
NSD1	0.0257802705359611
ZFHX2	0.0257801082013931
ZNF286A	0.0257776002163909
ECEL1	0.0257757412563567
S100A10	0.0257742937111352
AGPAT1	0.0257727680447094
FDXR	0.0257706799479493
GYPB	0.0257636134104718
CATSPER2	0.0257630526531757
PSPH	0.0257628460958943
SETDB1	0.0257583961066961
[truncated: 14,275 more rows]
